# Supplementary material for: N′-[(E)-Furan-2-yl­methyl­idene]pyridine-3-carbohydrazide
Source: Acta Crystallogr Sect E Struct Rep Online. 2011 Nov 12;67(Pt 12):o3267. doi: 10.1107/S1600536811046381 (PMC3238925; doi:10.1107/S1600536811046381)
Supplement: Supplementary file 1 [file e-67-o3267-sup1.cif]

##############################################################################
#                                                                            #
# This CIF contains the data in a paper accepted for publication in          #
# Acta Crystallographica Section E. It conforms to the requirements of       #
# Notes for Authors for Acta Crystallographica Section E, and has been       #
# peer reviewed under the auspices of the IUCr Commission on Journals.       #
#                                                                            #
# Full details of the Crystallographic Information File format               #
# are given in the paper "The Crystallographic Information File (CIF):       #
# a New Standard Archive File for Crystallography" by S. R. Hall, F. H.      #
# Allen and I. D. Brown [Acta Cryst. (1991), A47, 655-685].                  #
#                                                                            #
# The current version of the core CIF dictionary is obtainable from          #
# ftp://ftp.iucr.org/pub/cif_core.dic.                                       #
#                                                                            #
# Software is freely available for graphical display of the structure(s)     #
# in this CIF. For information consult the CIF software page                 #
# http://www.iucr.org/resources/cif/software.                                #
#                                                                            #
# This file may be used for bona fide research purposes within the           #
# scientific community so long as proper attribution is given to the journal # 
# article from which it was obtained.                                        #
#                                                                            #
##############################################################################
data_global
_audit_creation_method     SHELXL-97
_journal_data_validation_number     ?
_journal_date_recd_electronic     2011-11-02
_journal_date_accepted     2011-11-03
_journal_name_full     'Acta Crystallographica, Section E'
_journal_year     2011
_journal_volume     67
_journal_issue     12
_journal_page_first     o3267
_journal_page_last     o3267
_journal_paper_category     QO
_journal_coeditor_code     TK5012
_publ_contact_author_name     'M. Sithambaresan'
_publ_contact_author_address
;
Department of Chemistry
Faculty of Science
Eastern University
Chenkalady
Sri Lanka
;
_publ_contact_author_email     eesans@yahoo.com
_publ_contact_author_fax     '94-65-2240758'
_publ_contact_author_phone     '94-65-2240755'
_publ_section_title
;
<i>N</i>'-[(<i>E</i>)-Furan-2-ylmethylidene]pyridine-3-carbohydrazide
;
loop_
    _publ_author_name
    _publ_author_address
    'Jessy Emmanuel'
;
      Department of Applied Chemistry
      Cochin University of Science and Technology
      Kochi 682 022
      India
;
    'M. Sithambaresan'
;
      Department of Chemistry
      Faculty of Science
      Eastern University, Sri Lanka
      Chenkalady
      Sri Lanka
;
    'M. R. Prathapachandra Kurup'
;
      Department of Applied Chemistry
      Cochin University of Science and Technology
      Kochi 682 022
      India
;
data_I
_audit_creation_method     SHELXL-97
_chemical_name_systematic
;
<i>N</i>'-[(<i>E</i>)-Furan-2-ylmethylidene]pyridine-3-carbohydrazide
;
_chemical_name_common     ?
_chemical_formula_moiety     'C11 H9 N3 O2'
_chemical_formula_sum     'C11 H9 N3 O2'
_chemical_formula_iupac     'C11 H9 N3 O2'
_chemical_formula_weight     215.21
_chemical_melting_point     ?
_symmetry_cell_setting     triclinic
_symmetry_space_group_name_H-M     'P -1'
_symmetry_space_group_name_Hall     '-P 1'
loop_
    _symmetry_equiv_pos_as_xyz
    'x, y, z'
    '-x, -y, -z'
_cell_length_a     9.441(2)
_cell_length_b     10.237(3)
_cell_length_c     11.023(2)
_cell_angle_alpha     75.10(2)
_cell_angle_beta     85.413(19)
_cell_angle_gamma     84.11(2)
_cell_volume     1022.5(4)
_cell_formula_units_Z     4
_cell_measurement_reflns_used     2702
_cell_measurement_theta_min     3.0
_cell_measurement_theta_max     25.0
_cell_measurement_temperature     150(2)
_exptl_crystal_description     block
_exptl_crystal_colour     'light-green'
_exptl_crystal_size_max     0.26
_exptl_crystal_size_mid     0.21
_exptl_crystal_size_min     0.18
_exptl_crystal_density_diffrn     1.398
_exptl_crystal_density_meas     ?
_exptl_crystal_density_method     'not measured'
_exptl_crystal_F_000     448
_exptl_absorpt_coefficient_mu     0.100
_exptl_absorpt_correction_type     multi-scan
_exptl_absorpt_process_details
;
(CrysAlis RED; Oxford Diffraction, 2006)
;
_exptl_absorpt_correction_T_min     0.975
_exptl_absorpt_correction_T_max     0.982
_exptl_special_details     ?
_diffrn_ambient_temperature     150(2)
_diffrn_radiation_type     MoK\a
_diffrn_radiation_wavelength     0.71073
_diffrn_radiation_source     'Enhance (Mo) X-ray Source'
_diffrn_radiation_monochromator     graphite
_diffrn_measurement_device_type     'Bruker P4'
_diffrn_measurement_method     '\w scans'
_diffrn_detector_area_resol_mean     8.33
_diffrn_reflns_number     9430
_diffrn_reflns_av_R_equivalents     0.0230
_diffrn_reflns_av_sigmaI/netI     0.0295
_diffrn_reflns_theta_min     2.98
_diffrn_reflns_theta_max     25.00
_diffrn_reflns_theta_full     25.00
_diffrn_measured_fraction_theta_max     0.997
_diffrn_measured_fraction_theta_full     0.997
_diffrn_reflns_limit_h_min     -11
_diffrn_reflns_limit_h_max     11
_diffrn_reflns_limit_k_min     -12
_diffrn_reflns_limit_k_max     11
_diffrn_reflns_limit_l_min     -12
_diffrn_reflns_limit_l_max     13
_diffrn_standards_number     0
_diffrn_standards_interval_count     ?
_diffrn_standards_interval_time     ?
_diffrn_standards_decay_%     0
_refine_special_details
;
Refinement of <i>F</i>^2^ against ALL reflections. The weighted <i>R</i>-factor
<i>wR</i> and goodness of fit <i>S</i> are based on <i>F</i>^2^, conventional
<i>R</i>-factors <i>R</i> are based on <i>F</i>, with <i>F</i> set to zero for
negative <i>F</i>^2^. The threshold expression of <i>F</i>^2^ >
\s(<i>F</i>^2^) is used only for calculating <i>R</i>-factors(gt) <i>etc</i>.
and is not relevant to the choice of reflections for refinement.
<i>R</i>-factors based on <i>F</i>^2^ are statistically about twice as large
as those based on <i>F</i>, and <i>R</i>- factors based on ALL data will be
even larger.
;
_reflns_number_total     3589
_reflns_number_gt     2702
_reflns_threshold_expression     I>2\s(I)
_refine_ls_structure_factor_coef     Fsqd
_refine_ls_matrix_type     full
_refine_ls_R_factor_all     0.0563
_refine_ls_R_factor_gt     0.0398
_refine_ls_wR_factor_gt     0.1095
_refine_ls_wR_factor_ref     0.1169
_refine_ls_goodness_of_fit_ref     1.087
_refine_ls_restrained_S_all     1.087
_refine_ls_number_reflns     3589
_refine_ls_number_parameters     298
_refine_ls_number_restraints     2
_refine_ls_hydrogen_treatment     mixed
_refine_ls_weighting_scheme     calc
_refine_ls_weighting_details
         'calc w=1/[\s^2^(Fo^2^)+(0.0674P)^2^+0.0667P] where P=(Fo^2^+2Fc^2^)/3'
_atom_sites_solution_hydrogens     geom
_atom_sites_solution_primary     direct
_atom_sites_solution_secondary     difmap
_refine_ls_shift/su_max     0.000
_refine_ls_shift/su_mean     0.000
_refine_diff_density_max     0.215
_refine_diff_density_min     -0.294
_refine_ls_extinction_method     'SHELXL97 (Sheldrick, 2008)'
_refine_ls_extinction_coef     0.008(2)
_refine_ls_extinction_expression
                                  'Fc^*^=kFc[1+0.001xFc^2^\l^3^/sin(2\q)]^-1/4^'
loop_
    _atom_type_symbol
    _atom_type_description
    _atom_type_scat_dispersion_real
    _atom_type_scat_dispersion_imag
    _atom_type_scat_source
    'C' 'C' 0.0033 0.0016
                         'International Tables Vol C Tables 4.2.6.8 and 6.1.1.4'
    'H' 'H' 0.0000 0.0000
                         'International Tables Vol C Tables 4.2.6.8 and 6.1.1.4'
    'N' 'N' 0.0061 0.0033
                         'International Tables Vol C Tables 4.2.6.8 and 6.1.1.4'
    'O' 'O' 0.0106 0.0060
                         'International Tables Vol C Tables 4.2.6.8 and 6.1.1.4'
_computing_data_collection     'CrysAlis CCD (Oxford Diffraction, 2006)'
_computing_cell_refinement     'CrysAlis RED (Oxford Diffraction, 2006)'
_computing_data_reduction     'CrysAlis RED (Oxford Diffraction, 2006)'
_computing_structure_solution     'SHELXS97 (Sheldrick, 2008)'
_computing_structure_refinement     'SHELXL97 (Sheldrick, 2008)'
_computing_molecular_graphics
                        'SHELXTL (Sheldrick, 2008) and ORTEP-3 (Farrugia, 1997)'
_computing_publication_material
                        'SHELXL97 (Sheldrick, 2008) and publCIF (Westrip, 2010)'
loop_
    _atom_site_type_symbol
    _atom_site_label
    _atom_site_fract_x
    _atom_site_fract_y
    _atom_site_fract_z
    _atom_site_U_iso_or_equiv
    _atom_site_adp_type
    _atom_site_calc_flag
    _atom_site_refinement_flags
    _atom_site_occupancy
    _atom_site_symmetry_multiplicity
    _atom_site_disorder_assembly
    _atom_site_disorder_group
    O O1 0.61774(13) -0.01358(13) 0.71738(12) 0.0408(4) Uani d . 1 1 . .
    O O2 1.11415(15) 0.10175(14) 0.58530(13) 0.0488(4) Uani d . 1 1 . .
    O O3 0.76963(14) 0.26997(12) 0.97572(11) 0.0373(3) Uani d . 1 1 . .
    O O4 0.43780(16) 0.54591(14) 0.67271(14) 0.0557(4) Uani d . 1 1 . .
    N N1 0.32366(15) 0.25812(14) 0.94601(14) 0.0331(4) Uani d . 1 1 . .
    N N2 0.71582(15) 0.15648(15) 0.76984(13) 0.0293(4) Uani d D 1 1 . .
    N N3 0.84450(15) 0.13134(15) 0.70761(13) 0.0306(4) Uani d . 1 1 . .
    N N4 1.00763(16) 0.47023(16) 1.23845(14) 0.0368(4) Uani d . 1 1 . .
    N N5 0.70930(14) 0.49236(15) 0.96475(13) 0.0268(3) Uani d D 1 1 . .
    N N6 0.62315(15) 0.50278(15) 0.86641(13) 0.0283(3) Uani d . 1 1 . .
    C C1 0.2301(2) 0.16377(19) 0.97664(17) 0.0355(4) Uani d . 1 1 . .
    H H1 0.1473 0.1808 1.0237 0.043 Uiso calc R 1 1 . .
    C C2 0.24961(19) 0.04281(18) 0.94233(17) 0.0329(4) Uani d . 1 1 . .
    H H2 0.1806 -0.0191 0.9640 0.039 Uiso calc R 1 1 . .
    C C3 0.37305(18) 0.01569(17) 0.87553(16) 0.0307(4) Uani d . 1 1 . .
    H H3 0.3890 -0.0656 0.8516 0.037 Uiso calc R 1 1 . .
    C C4 0.47390(18) 0.10983(17) 0.84378(15) 0.0267(4) Uani d . 1 1 . .
    C C5 0.44343(18) 0.23048(17) 0.88037(16) 0.0300(4) Uani d . 1 1 . .
    H H5 0.5096 0.2951 0.8581 0.036 Uiso calc R 1 1 . .
    C C6 0.60870(18) 0.07795(17) 0.77142(16) 0.0288(4) Uani d . 1 1 . .
    C C7 0.94024(19) 0.21070(18) 0.71100(16) 0.0316(4) Uani d . 1 1 . .
    H H7 0.9194 0.2776 0.7546 0.038 Uiso calc R 1 1 . .
    C C8 1.07818(19) 0.19826(19) 0.64918(16) 0.0337(4) Uani d . 1 1 . .
    C C9 1.18880(17) 0.27331(18) 0.64346(15) 0.0294(4) Uani d . 1 1 . .
    H H9 1.1906 0.3450 0.6806 0.035 Uiso calc R 1 1 . .
    C C10 1.3003(2) 0.2241(2) 0.57180(17) 0.0404(5) Uani d . 1 1 . .
    H H10 1.3897 0.2571 0.5519 0.049 Uiso calc R 1 1 . .
    C C11 1.2542(2) 0.1210(2) 0.53733(18) 0.0458(5) Uani d . 1 1 . .
    H H11 1.3072 0.0695 0.4886 0.055 Uiso calc R 1 1 . .
    C C12 1.0577(2) 0.3466(2) 1.30061(17) 0.0386(5) Uani d . 1 1 . .
    H H12 1.1209 0.3400 1.3629 0.046 Uiso calc R 1 1 . .
    C C13 1.0218(2) 0.2281(2) 1.27846(18) 0.0397(5) Uani d . 1 1 . .
    H H13 1.0602 0.1442 1.3241 0.048 Uiso calc R 1 1 . .
    C C14 0.92747(19) 0.23689(18) 1.18683(16) 0.0340(4) Uani d . 1 1 . .
    H H14 0.9003 0.1585 1.1706 0.041 Uiso calc R 1 1 . .
    C C15 0.87333(17) 0.36337(17) 1.11913(15) 0.0262(4) Uani d . 1 1 . .
    C C16 0.91764(18) 0.47580(18) 1.14965(16) 0.0318(4) Uani d . 1 1 . .
    H H16 0.8819 0.5611 1.1048 0.038 Uiso calc R 1 1 . .
    C C17 0.77872(18) 0.37120(17) 1.01468(15) 0.0267(4) Uani d . 1 1 . .
    C C18 0.57217(18) 0.62304(18) 0.81434(16) 0.0293(4) Uani d . 1 1 . .
    H H18 0.5977 0.6954 0.8421 0.035 Uiso calc R 1 1 . .
    C C19 0.47684(18) 0.64921(18) 0.71446(16) 0.0316(4) Uani d . 1 1 . .
    C C20 0.41102(18) 0.76644(18) 0.65139(15) 0.0302(4) Uani d . 1 1 . .
    H H20 0.4195 0.8518 0.6636 0.036 Uiso calc R 1 1 . .
    C C21 0.32700(19) 0.7377(2) 0.56365(17) 0.0369(5) Uani d . 1 1 . .
    H H21 0.2697 0.7994 0.5068 0.044 Uiso calc R 1 1 . .
    C C22 0.3457(2) 0.6057(2) 0.5781(2) 0.0546(6) Uani d . 1 1 . .
    H H22 0.3028 0.5586 0.5312 0.066 Uiso calc R 1 1 . .
    H H2N 0.7125(19) 0.2127(17) 0.8202(16) 0.035(5) Uiso d D 1 1 . .
    H H5N 0.713(2) 0.5638(17) 0.9912(18) 0.043(6) Uiso d D 1 1 . .
loop_
    _atom_site_aniso_label
    _atom_site_aniso_U_11
    _atom_site_aniso_U_22
    _atom_site_aniso_U_33
    _atom_site_aniso_U_12
    _atom_site_aniso_U_13
    _atom_site_aniso_U_23
    O1 0.0418(8) 0.0409(8) 0.0502(8) -0.0061(6) 0.0002(6) -0.0300(7)
    O2 0.0606(9) 0.0428(9) 0.0435(8) -0.0036(7) -0.0011(7) -0.0126(7)
    O3 0.0526(8) 0.0267(7) 0.0372(7) -0.0020(6) -0.0121(6) -0.0139(6)
    O4 0.0671(10) 0.0386(9) 0.0648(10) -0.0073(7) -0.0282(8) -0.0108(7)
    N1 0.0369(9) 0.0286(9) 0.0363(9) 0.0003(7) -0.0034(7) -0.0137(7)
    N2 0.0332(8) 0.0302(9) 0.0293(8) -0.0044(7) -0.0002(6) -0.0158(7)
    N3 0.0342(8) 0.0318(9) 0.0273(8) -0.0021(7) -0.0019(6) -0.0105(6)
    N4 0.0373(9) 0.0377(10) 0.0394(9) -0.0021(7) -0.0085(7) -0.0152(8)
    N5 0.0296(8) 0.0256(9) 0.0286(8) -0.0016(6) -0.0047(6) -0.0126(7)
    N6 0.0290(8) 0.0300(9) 0.0282(8) -0.0037(6) -0.0042(6) -0.0105(6)
    C1 0.0370(10) 0.0353(11) 0.0354(10) -0.0026(9) 0.0004(8) -0.0118(9)
    C2 0.0356(10) 0.0267(10) 0.0360(10) -0.0059(8) -0.0032(8) -0.0057(8)
    C3 0.0394(10) 0.0224(10) 0.0327(10) -0.0017(8) -0.0051(8) -0.0107(8)
    C4 0.0340(10) 0.0250(9) 0.0230(9) -0.0010(7) -0.0075(7) -0.0081(7)
    C5 0.0325(10) 0.0282(10) 0.0317(10) -0.0041(8) -0.0060(8) -0.0102(8)
    C6 0.0351(10) 0.0265(10) 0.0272(9) -0.0011(8) -0.0061(7) -0.0102(8)
    C7 0.0375(10) 0.0317(10) 0.0282(10) -0.0046(8) -0.0023(8) -0.0110(8)
    C8 0.0403(11) 0.0367(11) 0.0250(9) -0.0016(8) -0.0045(8) -0.0090(8)
    C9 0.0281(9) 0.0377(11) 0.0271(9) -0.0072(8) -0.0001(7) -0.0151(8)
    C10 0.0329(10) 0.0528(13) 0.0329(10) -0.0011(9) -0.0028(8) -0.0065(9)
    C11 0.0503(13) 0.0470(13) 0.0343(11) 0.0125(10) 0.0017(9) -0.0076(10)
    C12 0.0370(11) 0.0459(13) 0.0347(11) 0.0010(9) -0.0094(8) -0.0132(9)
    C13 0.0501(12) 0.0345(11) 0.0344(10) 0.0041(9) -0.0126(9) -0.0084(8)
    C14 0.0433(11) 0.0295(11) 0.0319(10) -0.0020(8) -0.0030(8) -0.0127(8)
    C15 0.0268(9) 0.0270(10) 0.0262(9) -0.0006(7) 0.0017(7) -0.0105(7)
    C16 0.0348(10) 0.0290(10) 0.0329(10) -0.0011(8) -0.0060(8) -0.0098(8)
    C17 0.0309(9) 0.0252(10) 0.0256(9) -0.0040(7) 0.0025(7) -0.0101(7)
    C18 0.0313(9) 0.0289(11) 0.0292(10) -0.0036(8) 0.0001(7) -0.0103(8)
    C19 0.0312(10) 0.0342(11) 0.0302(10) -0.0073(8) 0.0014(7) -0.0086(8)
    C20 0.0329(10) 0.0320(10) 0.0276(9) 0.0022(8) -0.0036(7) -0.0125(8)
    C21 0.0351(11) 0.0438(13) 0.0311(10) -0.0036(9) -0.0056(8) -0.0067(9)
    C22 0.0612(15) 0.0515(15) 0.0581(14) -0.0118(11) -0.0262(11) -0.0167(11)
_geom_special_details
;
All e.s.d.'s (except the e.s.d. in the dihedral angle between two l.s. planes)
are estimated using the full covariance matrix. The cell e.s.d.'s are taken
into account individually in the estimation of e.s.d.'s in distances, angles
and torsion angles; correlations between e.s.d.'s in cell parameters are only
used when they are defined by crystal symmetry. An approximate (isotropic)
treatment of cell e.s.d.'s is used for estimating e.s.d.'s involving l.s.
planes.
;
loop_
    _geom_bond_atom_site_label_1
    _geom_bond_atom_site_label_2
    _geom_bond_site_symmetry_2
    _geom_bond_distance
    _geom_bond_publ_flag
    O1 C6 . 1.2258(19) ?
    O2 C8 . 1.356(2) ?
    O2 C11 . 1.398(2) ?
    O3 C17 . 1.2325(19) ?
    O4 C19 . 1.350(2) ?
    O4 C22 . 1.388(3) ?
    N1 C1 . 1.337(2) ?
    N1 C5 . 1.338(2) ?
    N2 C6 . 1.351(2) ?
    N2 N3 . 1.381(2) ?
    N2 H2N . 0.893(14) ?
    N3 C7 . 1.285(2) ?
    N4 C12 . 1.333(2) ?
    N4 C16 . 1.333(2) ?
    N5 C17 . 1.346(2) ?
    N5 N6 . 1.383(2) ?
    N5 H5N . 0.858(15) ?
    N6 C18 . 1.279(2) ?
    C1 C2 . 1.376(2) ?
    C1 H1 . 0.9300 ?
    C2 C3 . 1.371(2) ?
    C2 H2 . 0.9300 ?
    C3 C4 . 1.385(2) ?
    C3 H3 . 0.9300 ?
    C4 C5 . 1.391(2) ?
    C4 C6 . 1.499(2) ?
    C5 H5 . 0.9300 ?
    C7 C8 . 1.430(2) ?
    C7 H7 . 0.9300 ?
    C8 C9 . 1.347(2) ?
    C9 C10 . 1.396(2) ?
    C9 H9 . 0.9300 ?
    C10 C11 . 1.333(3) ?
    C10 H10 . 0.9300 ?
    C11 H11 . 0.9300 ?
    C12 C13 . 1.377(3) ?
    C12 H12 . 0.9300 ?
    C13 C14 . 1.379(3) ?
    C13 H13 . 0.9300 ?
    C14 C15 . 1.387(2) ?
    C14 H14 . 0.9300 ?
    C15 C16 . 1.390(2) ?
    C15 C17 . 1.494(2) ?
    C16 H16 . 0.9300 ?
    C18 C19 . 1.432(3) ?
    C18 H18 . 0.9300 ?
    C19 C20 . 1.340(2) ?
    C20 C21 . 1.403(2) ?
    C20 H20 . 0.9300 ?
    C21 C22 . 1.314(3) ?
    C21 H21 . 0.9300 ?
    C22 H22 . 0.9300 ?
loop_
    _geom_angle_atom_site_label_1
    _geom_angle_atom_site_label_2
    _geom_angle_atom_site_label_3
    _geom_angle_site_symmetry_1
    _geom_angle_site_symmetry_3
    _geom_angle
    _geom_angle_publ_flag
    C8 O2 C11 . . 105.59(15) ?
    C19 O4 C22 . . 105.42(15) ?
    C1 N1 C5 . . 117.26(15) ?
    C6 N2 N3 . . 119.18(14) ?
    C6 N2 H2N . . 121.8(12) ?
    N3 N2 H2N . . 117.9(12) ?
    C7 N3 N2 . . 114.99(14) ?
    C12 N4 C16 . . 116.25(16) ?
    C17 N5 N6 . . 118.33(14) ?
    C17 N5 H5N . . 124.5(14) ?
    N6 N5 H5N . . 117.2(14) ?
    C18 N6 N5 . . 115.34(14) ?
    N1 C1 C2 . . 123.62(17) ?
    N1 C1 H1 . . 118.2 ?
    C2 C1 H1 . . 118.2 ?
    C3 C2 C1 . . 118.45(17) ?
    C3 C2 H2 . . 120.8 ?
    C1 C2 H2 . . 120.8 ?
    C2 C3 C4 . . 119.73(15) ?
    C2 C3 H3 . . 120.1 ?
    C4 C3 H3 . . 120.1 ?
    C3 C4 C5 . . 117.67(15) ?
    C3 C4 C6 . . 118.95(14) ?
    C5 C4 C6 . . 123.37(15) ?
    N1 C5 C4 . . 123.25(16) ?
    N1 C5 H5 . . 118.4 ?
    C4 C5 H5 . . 118.4 ?
    O1 C6 N2 . . 123.49(16) ?
    O1 C6 C4 . . 120.77(15) ?
    N2 C6 C4 . . 115.74(14) ?
    N3 C7 C8 . . 121.36(16) ?
    N3 C7 H7 . . 119.3 ?
    C8 C7 H7 . . 119.3 ?
    C9 C8 O2 . . 109.95(15) ?
    C9 C8 C7 . . 128.47(17) ?
    O2 C8 C7 . . 121.59(16) ?
    C8 C9 C10 . . 107.72(16) ?
    C8 C9 H9 . . 126.1 ?
    C10 C9 H9 . . 126.1 ?
    C11 C10 C9 . . 106.90(17) ?
    C11 C10 H10 . . 126.6 ?
    C9 C10 H10 . . 126.6 ?
    C10 C11 O2 . . 109.84(16) ?
    C10 C11 H11 . . 125.1 ?
    O2 C11 H11 . . 125.1 ?
    N4 C12 C13 . . 124.17(18) ?
    N4 C12 H12 . . 117.9 ?
    C13 C12 H12 . . 117.9 ?
    C12 C13 C14 . . 118.32(18) ?
    C12 C13 H13 . . 120.8 ?
    C14 C13 H13 . . 120.8 ?
    C13 C14 C15 . . 119.56(17) ?
    C13 C14 H14 . . 120.2 ?
    C15 C14 H14 . . 120.2 ?
    C14 C15 C16 . . 116.92(16) ?
    C14 C15 C17 . . 118.80(15) ?
    C16 C15 C17 . . 124.18(16) ?
    N4 C16 C15 . . 124.78(17) ?
    N4 C16 H16 . . 117.6 ?
    C15 C16 H16 . . 117.6 ?
    O3 C17 N5 . . 122.79(16) ?
    O3 C17 C15 . . 119.94(15) ?
    N5 C17 C15 . . 117.25(14) ?
    N6 C18 C19 . . 121.73(16) ?
    N6 C18 H18 . . 119.1 ?
    C19 C18 H18 . . 119.1 ?
    C20 C19 O4 . . 109.62(16) ?
    C20 C19 C18 . . 130.05(17) ?
    O4 C19 C18 . . 120.31(16) ?
    C19 C20 C21 . . 107.93(17) ?
    C19 C20 H20 . . 126.0 ?
    C21 C20 H20 . . 126.0 ?
    C22 C21 C20 . . 106.02(18) ?
    C22 C21 H21 . . 127.0 ?
    C20 C21 H21 . . 127.0 ?
    C21 C22 O4 . . 111.01(18) ?
    C21 C22 H22 . . 124.5 ?
    O4 C22 H22 . . 124.5 ?
loop_
    _geom_torsion_atom_site_label_1
    _geom_torsion_atom_site_label_2
    _geom_torsion_atom_site_label_3
    _geom_torsion_atom_site_label_4
    _geom_torsion_site_symmetry_1
    _geom_torsion_site_symmetry_2
    _geom_torsion_site_symmetry_3
    _geom_torsion_site_symmetry_4
    _geom_torsion
    _geom_torsion_publ_flag
    C6 N2 N3 C7 . . . . -179.93(16) ?
    C17 N5 N6 C18 . . . . -172.91(14) ?
    C5 N1 C1 C2 . . . . -1.3(3) ?
    N1 C1 C2 C3 . . . . 1.6(3) ?
    C1 C2 C3 C4 . . . . -0.4(3) ?
    C2 C3 C4 C5 . . . . -0.9(2) ?
    C2 C3 C4 C6 . . . . 179.60(16) ?
    C1 N1 C5 C4 . . . . -0.1(3) ?
    C3 C4 C5 N1 . . . . 1.2(3) ?
    C6 C4 C5 N1 . . . . -179.32(16) ?
    N3 N2 C6 O1 . . . . -2.0(3) ?
    N3 N2 C6 C4 . . . . 178.51(14) ?
    C3 C4 C6 O1 . . . . 15.9(2) ?
    C5 C4 C6 O1 . . . . -163.54(17) ?
    C3 C4 C6 N2 . . . . -164.56(15) ?
    C5 C4 C6 N2 . . . . 16.0(2) ?
    N2 N3 C7 C8 . . . . -179.07(15) ?
    C11 O2 C8 C9 . . . . -0.6(2) ?
    C11 O2 C8 C7 . . . . 179.48(16) ?
    N3 C7 C8 C9 . . . . 179.63(18) ?
    N3 C7 C8 O2 . . . . -0.5(3) ?
    O2 C8 C9 C10 . . . . 0.6(2) ?
    C7 C8 C9 C10 . . . . -179.48(18) ?
    C8 C9 C10 C11 . . . . -0.4(2) ?
    C9 C10 C11 O2 . . . . 0.0(2) ?
    C8 O2 C11 C10 . . . . 0.4(2) ?
    C16 N4 C12 C13 . . . . -0.2(3) ?
    N4 C12 C13 C14 . . . . -0.4(3) ?
    C12 C13 C14 C15 . . . . 0.8(3) ?
    C13 C14 C15 C16 . . . . -0.7(2) ?
    C13 C14 C15 C17 . . . . 176.09(15) ?
    C12 N4 C16 C15 . . . . 0.4(3) ?
    C14 C15 C16 N4 . . . . 0.1(3) ?
    C17 C15 C16 N4 . . . . -176.49(15) ?
    N6 N5 C17 O3 . . . . 0.7(2) ?
    N6 N5 C17 C15 . . . . 178.83(13) ?
    C14 C15 C17 O3 . . . . -12.5(2) ?
    C16 C15 C17 O3 . . . . 163.98(16) ?
    C14 C15 C17 N5 . . . . 169.29(15) ?
    C16 C15 C17 N5 . . . . -14.2(2) ?
    N5 N6 C18 C19 . . . . -177.59(14) ?
    C22 O4 C19 C20 . . . . 1.1(2) ?
    C22 O4 C19 C18 . . . . 179.52(16) ?
    N6 C18 C19 C20 . . . . 178.28(17) ?
    N6 C18 C19 O4 . . . . 0.2(2) ?
    O4 C19 C20 C21 . . . . -0.8(2) ?
    C18 C19 C20 C21 . . . . -179.05(17) ?
    C19 C20 C21 C22 . . . . 0.2(2) ?
    C20 C21 C22 O4 . . . . 0.5(2) ?
    C19 O4 C22 C21 . . . . -1.0(2) ?
loop_
    _geom_hbond_atom_site_label_D
    _geom_hbond_atom_site_label_H
    _geom_hbond_atom_site_label_A
    _geom_hbond_site_symmetry_A
    _geom_hbond_distance_DH
    _geom_hbond_distance_HA
    _geom_hbond_distance_DA
    _geom_hbond_angle_DHA
    N5 H5N N1 2_667 0.858(15) 2.099(15) 2.944(2) 168.5(18)
    N2 H2N O3 . 0.893(14) 2.075(16) 2.9017(19) 153.5(16)
    C21 H21 N3 2_666 0.93 2.58 3.410(3) 149.3
    C16 H16 N1 2_667 0.93 2.53 3.370(3) 150.1
    C11 H11 O1 2_756 0.93 2.51 3.365(2) 152.5
    C2 H2 O3 2_657 0.93 2.49 3.116(2) 125.1
    C10 H10 Cg1 2_766 0.93 2.78 3.594(2) 146
    C12 H12 Cg2 1_556 0.93 2.75 3.520(2) 141
