# Supplementary material for: N′-[(E)-Furan-2-yl­methyl­idene]pyridine-3-carbohydrazide
Source: Acta Crystallogr Sect E Struct Rep Online. 2011 Nov 12;67(Pt 12):o3267. doi: 10.1107/S1600536811046381 (PMC3238925; doi:10.1107/S1600536811046381)
Supplement: Supplementary file 2 [file e-67-o3267-Isup2.hkl]

# 
# h,k,l, Fc-squared, Fo-squared, sigma(Fo-squared) and status flag 
# 
data_I
_shelx_title ' MPK032 in P-1' 
_shelx_refln_list_code          4 
_shelx_F_calc_maximum      147.76 
_exptl_crystal_F_000       448.00 
_reflns_d_resolution_high  0.8409 
 
loop_ 
 _symmetry_equiv_pos_as_xyz 
 'x, y, z' 
 '-x, -y, -z' 
 
_cell_length_a     9.4409 
_cell_length_b    10.2375 
_cell_length_c    11.0225 
_cell_angle_alpha  75.099 
_cell_angle_beta   85.413 
_cell_angle_gamma  84.106 
 
_shelx_F_squared_multiplier     1.000 
 
loop_ 
 _refln_index_h 
 _refln_index_k 
 _refln_index_l 
 _refln_F_squared_calc 
 _refln_F_squared_meas 
 _refln_F_squared_sigma 
 _refln_observed_status 
   2   0   0       72.01       64.22      1.26 o 
   3   0   0      892.56      766.84      4.48 o 
   4   0   0       53.94       53.48      1.74 o 
   5   0   0        1.57        0.89      0.77 o 
   6   0   0      388.48      385.92      2.75 o 
   7   0   0        2.00        2.91      1.69 o 
   8   0   0        0.01        1.46      1.20 o 
   9   0   0        2.23        1.89      1.51 o 
  10   0   0        3.71        6.24      2.95 o 
  11   0   0        0.81       11.40      6.35 o 
 -11   1   0        0.08        0.84      1.80 o 
 -10   1   0        3.22        0.98      2.52 o 
  -9   1   0       95.37       89.84      4.59 o 
  -8   1   0       78.35       84.52      3.92 o 
  -7   1   0       15.01       17.07      1.88 o 
  -6   1   0       68.61       81.57      2.25 o 
  -5   1   0       47.11       52.21      1.64 o 
  -4   1   0       87.44       84.26      1.48 o 
  -3   1   0       61.35       77.08      1.38 o 
  -2   1   0      670.33      645.08      3.50 o 
  -1   1   0      171.27      173.14      1.76 o 
   2   1   0      966.84      906.58     13.08 o 
   3   1   0      124.32      105.67      2.60 o 
   4   1   0      182.60      159.84      3.64 o 
   5   1   0        8.64        9.14      1.24 o 
   6   1   0       19.52       20.79      2.47 o 
   7   1   0      126.98      123.17      3.05 o 
   8   1   0      124.09      140.46      3.49 o 
   9   1   0       38.76       36.65      3.06 o 
  10   1   0       15.34       14.65      3.41 o 
  11   1   0        0.98        2.97      3.75 o 
 -10   2   0       30.72       31.70      3.97 o 
  -9   2   0       13.22       12.00      3.62 o 
  -8   2   0        1.88        4.30      3.36 o 
  -7   2   0        3.68        4.77      1.88 o 
  -6   2   0       81.18       77.74      2.61 o 
  -5   2   0      546.06      543.53      4.11 o 
  -4   2   0      538.12      495.53      6.86 o 
  -3   2   0        5.56        6.54      0.71 o 
  -2   2   0      314.02      297.70      4.64 o 
  -1   2   0        0.64        1.35      0.45 o 
   0   2   0      903.62      883.40      5.32 o 
   1   2   0     4276.65     4051.07     37.62 o 
   2   2   0       18.82       34.30      1.95 o 
   3   2   0      522.98      503.92      4.31 o 
   4   2   0      365.71      341.12      4.10 o 
   5   2   0       32.14       31.41      5.06 o 
   6   2   0       37.53       34.11      2.95 o 
   7   2   0      103.32      109.94      3.93 o 
   8   2   0     1798.93     1880.09     18.12 o 
   9   2   0      262.00      264.82      4.70 o 
  10   2   0        2.49        7.08      2.78 o 
  11   2   0       12.86        9.94      3.44 o 
 -10   3   0        8.22        1.91      6.39 o 
  -9   3   0       46.24       40.68      3.85 o 
  -8   3   0        3.51        5.13      2.77 o 
  -7   3   0      596.03      624.61      8.62 o 
  -6   3   0       78.72       75.06      3.53 o 
  -5   3   0      862.27      886.16      8.63 o 
  -4   3   0       49.27       46.20      1.01 o 
  -3   3   0      271.77      278.82      2.05 o 
  -2   3   0      138.19       99.34      1.28 o 
  -1   3   0      806.14      793.00     13.98 o 
   0   3   0     1285.54     1180.08     13.38 o 
   1   3   0      553.32      500.24      2.84 o 
   2   3   0      381.92      313.02      3.32 o 
   3   3   0      128.37      127.07      2.66 o 
   4   3   0      461.42      476.01      4.93 o 
   5   3   0        0.07       -0.18      0.84 o 
   6   3   0        1.39        2.67      2.03 o 
   7   3   0        0.50        3.40      1.78 o 
   8   3   0       69.90       70.53      2.84 o 
   9   3   0        0.35        2.53      2.24 o 
  10   3   0       10.03        6.34      2.99 o 
  11   3   0        1.76        6.37      3.78 o 
 -10   4   0        2.74        3.68      3.85 o 
  -9   4   0       16.54       18.11      4.27 o 
  -8   4   0       23.90       18.21      3.85 o 
  -7   4   0       15.26       17.61      3.63 o 
  -6   4   0       13.99       12.25      2.56 o 
  -5   4   0      189.35      203.86      4.27 o 
  -4   4   0        0.20        0.22      0.76 o 
  -3   4   0     2948.11     3028.68     28.96 o 
  -2   4   0        0.33        1.83      0.86 o 
  -1   4   0       17.30       20.97      1.27 o 
   0   4   0     1350.21     1485.07      5.18 o 
   1   4   0      714.84      689.24      7.73 o 
   2   4   0       15.69       12.96      1.46 o 
   3   4   0     1586.11     1702.84      8.68 o 
   4   4   0      113.11      131.10      3.04 o 
   5   4   0      114.71      121.08      3.67 o 
   6   4   0        3.09        0.94      1.44 o 
   7   4   0       23.75       21.19      3.07 o 
   8   4   0      105.65      100.67      3.73 o 
   9   4   0        0.48        2.96      3.28 o 
  10   4   0      108.87      108.05      4.51 o 
  -9   5   0       62.60       58.13      4.83 o 
  -8   5   0        2.68        1.70      2.96 o 
  -7   5   0       16.06       14.62      3.99 o 
  -6   5   0      216.30      228.16      7.12 o 
  -5   5   0       96.25       93.83      4.58 o 
  -4   5   0       11.57       15.45      2.13 o 
  -3   5   0       13.48       17.34      1.38 o 
  -2   5   0       40.71       47.76      1.61 o 
  -1   5   0       13.65       19.87      1.03 o 
   0   5   0       15.48       12.96      0.88 o 
   1   5   0      116.60      103.43      2.58 o 
   2   5   0       77.93       71.73      2.20 o 
   3   5   0      715.23      766.97     10.27 o 
   4   5   0       24.79       27.74      2.06 o 
   5   5   0      477.38      502.75      6.80 o 
   6   5   0        0.98       -0.09      1.54 o 
   7   5   0       97.90       97.53      3.59 o 
   8   5   0       67.76       66.44      5.72 o 
   9   5   0       42.47       53.81      3.77 o 
  10   5   0        7.61        8.35      3.43 o 
  -9   6   0      109.17      116.70      6.82 o 
  -8   6   0      129.36      136.13      8.91 o 
  -7   6   0        2.31        4.07      4.71 o 
  -6   6   0       21.10       15.25      3.17 o 
  -5   6   0       16.30       17.44      2.59 o 
  -4   6   0        0.25        1.04      1.43 o 
  -3   6   0       33.97       34.57      2.14 o 
  -2   6   0      134.70      144.93      2.79 o 
  -1   6   0      106.62      113.71      4.50 o 
   0   6   0        1.20        2.17      1.44 o 
   1   6   0       15.58       10.50      4.29 o 
   2   6   0       89.55       83.22      2.77 o 
   3   6   0        0.29        0.13      0.93 o 
   4   6   0        5.50        3.85      1.91 o 
   5   6   0       42.35       61.72      2.94 o 
   6   6   0        1.60        3.74      2.43 o 
   7   6   0        0.06       -0.06      0.81 o 
   8   6   0        8.73        6.77      2.80 o 
   9   6   0       27.60       31.25      3.76 o 
  10   6   0        1.80        3.59      6.67 o 
  -8   7   0        5.75        5.21      4.93 o 
  -7   7   0       69.96       63.47      6.92 o 
  -6   7   0      508.30      558.49      8.46 o 
  -5   7   0        0.03        0.93      2.84 o 
  -4   7   0        5.69        5.00      2.44 o 
  -3   7   0       95.12      104.50      6.41 o 
  -2   7   0      287.43      295.88      8.81 o 
  -1   7   0        2.06        2.39      3.53 o 
   0   7   0      248.53      236.97      7.97 o 
   1   7   0      131.42      125.93      3.89 o 
   2   7   0      490.38      486.52     16.29 o 
   3   7   0        0.01        1.20      0.88 o 
   4   7   0        1.42        0.60      3.24 o 
   5   7   0      145.43      139.09      4.64 o 
   6   7   0       92.36       85.36      4.92 o 
   7   7   0       74.54       61.62      2.82 o 
   8   7   0       10.81       16.83      2.91 o 
   9   7   0       10.90        9.00      4.39 o 
  -7   8   0       20.36       20.09      7.50 o 
  -6   8   0       60.32       82.14      7.06 o 
  -5   8   0        0.16        1.37     43.03 o 
  -4   8   0      101.35      107.72      7.05 o 
  -3   8   0       66.73       56.49      5.42 o 
  -2   8   0       95.73       93.65      6.89 o 
  -1   8   0       17.96       18.18      5.03 o 
   0   8   0     1174.43     1114.30     16.69 o 
   1   8   0       83.76       90.69      4.86 o 
   2   8   0        1.96        4.61      2.33 o 
   3   8   0       11.79        9.61      2.59 o 
   4   8   0        0.57       -0.54      1.46 o 
   5   8   0        0.05        2.76      2.18 o 
   6   8   0        9.73        6.61      2.37 o 
   7   8   0       37.28       29.74      2.88 o 
   8   8   0        3.44        6.55      4.41 o 
  -6   9   0       50.77       39.02      7.99 o 
  -5   9   0        8.38       10.40      8.32 o 
  -4   9   0        6.88       10.89      5.26 o 
  -3   9   0       11.49        6.85      5.29 o 
  -2   9   0       54.52       37.01      6.07 o 
  -1   9   0        2.40        4.52      3.80 o 
   0   9   0        4.54       17.12      5.30 o 
   1   9   0       27.54       25.91      6.02 o 
   2   9   0     1373.43     1469.39     21.43 o 
   3   9   0       13.37        7.41      5.75 o 
   4   9   0       15.59       22.50      6.92 o 
   5   9   0        3.46        2.10      2.60 o 
   6   9   0       85.19       80.00      9.00 o 
   7   9   0        5.67        6.35      5.89 o 
  -5  10   0       10.50       17.94      6.83 o 
  -4  10   0       13.55       27.95      6.84 o 
  -3  10   0        0.90       -1.35      5.20 o 
  -2  10   0        5.69        6.29      5.52 o 
  -1  10   0       69.12       68.10      6.46 o 
   0  10   0       22.87       19.47      6.31 o 
   1  10   0      103.39      102.61      8.07 o 
   2  10   0       78.92       85.57      7.53 o 
   3  10   0       29.63       21.79      5.99 o 
   4  10   0      118.46      130.58      8.71 o 
   5  10   0        7.12        4.61      8.06 o 
   6  10   0        2.24        5.43      5.81 o 
  -3  11   0        0.08        4.97      4.88 o 
  -2  11   0       45.86       40.41      7.40 o 
  -1  11   0        3.63        7.76      5.70 o 
   0  11   0       13.37       15.43      6.14 o 
   1  11   0       12.14       12.98      6.09 o 
   2  11   0       45.92       50.95      7.37 o 
   3  11   0      117.62      106.29      8.42 o 
   4  11   0        5.27        3.31     12.35 o 
  -4 -11   1        2.26        1.14      8.58 o 
  -3 -11   1        0.01        4.93      4.41 o 
  -2 -11   1       66.51       70.08      8.12 o 
  -1 -11   1        0.49        7.81      5.99 o 
   0 -11   1        0.02        9.92      7.44 o 
   1 -11   1        4.82       11.80      7.60 o 
   2 -11   1       10.41       12.73      6.71 o 
  -6 -10   1        2.95        8.05      8.69 o 
  -5 -10   1        8.61        6.82      7.69 o 
  -4 -10   1        0.36       -2.29      3.94 o 
  -3 -10   1       69.83       84.37      8.22 o 
  -2 -10   1       49.53       58.03      7.43 o 
  -1 -10   1       76.77       75.63      7.56 o 
   0 -10   1       48.94       63.19      6.28 o 
   1 -10   1       16.80       14.47      7.06 o 
   2 -10   1       77.69       88.61      7.74 o 
   3 -10   1        5.20        8.82      6.27 o 
   4 -10   1        5.74       11.01      7.83 o 
  -7  -9   1       13.35       14.70      4.02 o 
  -6  -9   1      121.53      135.46      6.72 o 
  -5  -9   1        4.11        3.14      2.65 o 
  -4  -9   1        5.25        0.75      2.10 o 
  -3  -9   1       58.23       52.64      6.47 o 
  -2  -9   1     1574.21     1681.98     23.49 o 
  -1  -9   1        4.15        2.61      4.35 o 
   0  -9   1        1.34        3.51      3.32 o 
   1  -9   1       26.69       29.35      5.55 o 
   2  -9   1       41.25       37.92      6.52 o 
   3  -9   1       89.66       82.20      7.39 o 
   4  -9   1      143.23      151.16      8.61 o 
   5  -9   1        2.82        5.42      6.42 o 
   6  -9   1       26.89       31.78      8.06 o 
  -8  -8   1        6.63        9.65      3.88 o 
  -7  -8   1        2.87        4.74      3.53 o 
  -6  -8   1        0.66        3.41      2.43 o 
  -5  -8   1        0.23        2.21      4.16 o 
  -4  -8   1      493.69      534.67     25.83 o 
  -3  -8   1        0.48        2.64      1.89 o 
  -2  -8   1       22.62       21.95      2.70 o 
  -1  -8   1      332.11      341.43     10.67 o 
   0  -8   1        2.91        4.32      4.20 o 
   1  -8   1        0.04        2.11      9.44 o 
   2  -8   1        4.20        8.42      5.84 o 
   3  -8   1        0.19        0.88      1.99 o 
   4  -8   1       44.13       38.84      5.45 o 
   5  -8   1       33.38       24.73      5.08 o 
   6  -8   1       18.22       15.38      6.43 o 
   7  -8   1       30.36       27.31      7.77 o 
  -9  -7   1        5.77        6.40      3.92 o 
  -8  -7   1        0.13        1.77      3.23 o 
  -7  -7   1       25.35       24.62      2.74 o 
  -6  -7   1      116.54      102.04      3.61 o 
  -5  -7   1       52.64       50.54      2.34 o 
  -4  -7   1       94.09       96.49      4.69 o 
  -3  -7   1        4.81        5.57      1.91 o 
  -2  -7   1       23.74       20.73      3.77 o 
  -1  -7   1        9.75       10.30      1.95 o 
   0  -7   1       10.98        8.93      2.57 o 
   1  -7   1       33.93       39.53      5.94 o 
   2  -7   1      142.65      143.74      6.99 o 
   3  -7   1      120.59      119.84      6.68 o 
   4  -7   1        1.68        5.25      3.78 o 
   5  -7   1       52.57       52.33      5.72 o 
   6  -7   1      336.99      359.92     11.62 o 
   7  -7   1       91.68       94.57      7.61 o 
   8  -7   1        4.16        4.33      6.36 o 
  -9  -6   1       48.24       39.87      3.59 o 
  -8  -6   1       56.31       61.16      3.03 o 
  -7  -6   1      130.94      122.33      4.00 o 
  -6  -6   1        7.40       11.04      2.03 o 
  -5  -6   1       51.42       47.19      2.21 o 
  -4  -6   1       19.98       17.96      1.65 o 
  -3  -6   1        2.22        0.44      1.00 o 
  -2  -6   1      437.69      428.25      9.67 o 
  -1  -6   1       31.78       25.45      1.80 o 
   0  -6   1      546.00      565.94     17.12 o 
   1  -6   1      150.02      168.28      2.32 o 
   2  -6   1       49.18       59.09      4.83 o 
   3  -6   1      156.71      177.06      2.75 o 
   4  -6   1      214.78      207.58      3.17 o 
   5  -6   1       21.37       20.79      2.70 o 
   6  -6   1       73.05       85.54      3.81 o 
   7  -6   1       10.15       13.85      5.17 o 
   8  -6   1       12.40       10.49      4.94 o 
 -10  -5   1       23.36       18.42      4.06 o 
  -9  -5   1        0.97        3.20      2.95 o 
  -8  -5   1        3.36        6.89      3.04 o 
  -7  -5   1      159.10      152.96      5.59 o 
  -6  -5   1        1.77        2.54      1.37 o 
  -5  -5   1      276.14      284.31      3.98 o 
  -4  -5   1       19.77       22.86      1.59 o 
  -3  -5   1      166.27      187.86      2.73 o 
  -2  -5   1      265.16      275.31      3.00 o 
  -1  -5   1       37.89       32.86      0.88 o 
   0  -5   1        9.75        7.58      1.26 o 
   1  -5   1      743.17      750.37      7.02 o 
   2  -5   1      199.03      190.95      4.22 o 
   3  -5   1        3.20        0.81      0.97 o 
   4  -5   1       18.98       16.04      1.65 o 
   5  -5   1        0.11       -1.25      2.15 o 
   6  -5   1        6.82        3.50      3.48 o 
   7  -5   1        7.85        7.65      3.97 o 
   8  -5   1       32.80       32.56      9.26 o 
   9  -5   1       38.96       34.87      4.96 o 
 -10  -4   1        7.63        5.92      3.00 o 
  -9  -4   1       39.58       35.89      3.33 o 
  -8  -4   1       39.56       36.45      2.97 o 
  -7  -4   1       95.05       97.44      5.51 o 
  -6  -4   1        8.97        9.62      2.14 o 
  -5  -4   1      693.21      734.83      5.82 o 
  -4  -4   1      174.16      185.94      2.88 o 
  -3  -4   1      167.59      174.27      6.26 o 
  -2  -4   1      291.97      276.28      3.43 o 
  -1  -4   1       26.14       15.62      0.64 o 
   0  -4   1      225.32      193.70      3.60 o 
   1  -4   1       74.00       63.03      2.35 o 
   2  -4   1      459.65      431.10      3.35 o 
   3  -4   1      137.76      159.91      2.41 o 
   4  -4   1      118.91      116.50      3.19 o 
   5  -4   1      303.24      324.96     11.76 o 
   6  -4   1      117.84      119.11      5.38 o 
   7  -4   1        0.00        0.47      2.39 o 
   8  -4   1       17.80       16.71      3.95 o 
   9  -4   1      358.04      387.29      8.32 o 
  10  -4   1       87.61       84.00      5.39 o 
 -10  -3   1       16.87       17.68      3.16 o 
  -9  -3   1        2.08        2.34      1.99 o 
  -8  -3   1      115.41      118.37      3.94 o 
  -7  -3   1       33.98       31.87      2.69 o 
  -6  -3   1      107.75       96.88      3.07 o 
  -5  -3   1       64.90       65.70      2.20 o 
  -4  -3   1       92.86       91.50      2.15 o 
  -3  -3   1      719.85      727.83      8.81 o 
  -2  -3   1        4.36       19.55      1.18 o 
  -1  -3   1       65.24       50.89      1.15 o 
   0  -3   1      287.86      241.93      3.50 o 
   1  -3   1      109.24      117.64      1.43 o 
   2  -3   1       20.73       17.46      1.09 o 
   3  -3   1     1815.78     1853.13      8.20 o 
   4  -3   1        0.03        0.08      0.61 o 
   5  -3   1        1.05        3.91      1.54 o 
   6  -3   1        6.41        5.33      3.43 o 
   7  -3   1       56.06       59.91      3.59 o 
   8  -3   1        0.02       -0.10      0.51 o 
   9  -3   1      288.97      334.26      9.98 o 
  10  -3   1       92.05       95.94      6.70 o 
 -11  -2   1       33.96       39.48      4.50 o 
 -10  -2   1       12.44       11.20      2.91 o 
  -9  -2   1      194.29      199.93      4.20 o 
  -8  -2   1        8.04       10.57      2.24 o 
  -7  -2   1       33.87       40.18      2.50 o 
  -6  -2   1       10.88       12.70      1.79 o 
  -5  -2   1      143.94      121.55      2.88 o 
  -4  -2   1       11.58        7.78      1.32 o 
  -3  -2   1     2976.38     2917.64     17.99 o 
  -2  -2   1     4621.14     4500.22     36.70 o 
  -1  -2   1      611.47      574.61      3.34 o 
   0  -2   1     4647.99     4381.77    127.61 o 
   1  -2   1       32.69       45.07      1.88 o 
   2  -2   1      568.81      578.66      5.40 o 
   4  -2   1      195.47      201.86      5.28 o 
   5  -2   1      598.77      598.08      8.13 o 
   6  -2   1       49.35       48.02      2.35 o 
   7  -2   1        2.63        3.94      1.96 o 
   8  -2   1       18.96       16.06      2.46 o 
   9  -2   1        0.01        0.27      0.87 o 
  10  -2   1      105.64      104.54      4.34 o 
 -11  -1   1        2.85        8.40      4.09 o 
 -10  -1   1       95.55      108.55      3.63 o 
  -9  -1   1        5.28        8.82      4.05 o 
  -8  -1   1       28.45       26.30      2.55 o 
  -7  -1   1      220.49      225.89      6.19 o 
  -6  -1   1       23.69       24.70      1.75 o 
  -5  -1   1      402.71      407.19      4.80 o 
  -4  -1   1        7.03        3.45      1.38 o 
  -3  -1   1       15.69       12.20      1.02 o 
  -2  -1   1    10290.79    10456.93    148.78 o 
  -1  -1   1        0.91        0.76      0.41 o 
   0  -1   1     1143.24     1097.22      5.59 o 
   1  -1   1     2769.38     2800.93     41.01 o 
   2  -1   1        5.08        1.80      1.97 o 
   3  -1   1      266.11      288.19      4.47 o 
   4  -1   1       68.16       60.90      2.49 o 
   5  -1   1      305.10      301.44      7.10 o 
   6  -1   1        1.37        4.04      1.71 o 
   7  -1   1       24.23       31.52      4.80 o 
   8  -1   1        0.48        0.84      9.88 o 
   9  -1   1       69.70       67.86      3.47 o 
  10  -1   1        0.00        1.09      4.68 o 
  11  -1   1       59.15       61.53      4.95 o 
 -11   0   1        0.00       10.04      7.78 o 
 -10   0   1        6.69       10.92      3.04 o 
  -9   0   1       69.15       65.12      2.83 o 
  -8   0   1      803.26      821.80      6.97 o 
  -7   0   1       90.54       86.77      3.17 o 
  -6   0   1      103.13      102.16      2.73 o 
  -5   0   1        2.90        1.68      0.74 o 
  -4   0   1     1087.62     1071.97      7.06 o 
  -3   0   1      320.56      292.14      3.46 o 
  -2   0   1     1444.99     1390.34      6.95 o 
  -1   0   1      671.28      627.87      2.85 o 
   2   0   1      276.77      257.38      2.99 o 
   3   0   1        0.54        1.47      0.54 o 
   4   0   1       46.08       38.73      1.09 o 
   5   0   1      223.62      207.08      8.50 o 
   6   0   1      979.54      934.12     16.75 o 
   7   0   1        2.73        0.55      2.96 o 
   8   0   1      194.90      204.72      5.82 o 
   9   0   1        0.01        1.90      1.75 o 
  10   0   1        0.02        1.54      3.56 o 
  11   0   1        7.99        9.13      3.44 o 
 -10   1   1       10.45       14.59      3.28 o 
  -9   1   1       14.39       10.78      2.47 o 
  -8   1   1        5.38        3.59      2.53 o 
  -7   1   1       23.25       23.38      1.55 o 
  -6   1   1        0.09       -0.57      0.69 o 
  -5   1   1      169.48      174.05      2.32 o 
  -4   1   1        0.60        2.08      0.79 o 
  -3   1   1       32.96       30.36      0.96 o 
  -2   1   1     7156.57     7026.51     28.55 o 
  -1   1   1      593.97      571.38      3.21 o 
   1   1   1      674.46      632.87      5.14 o 
   2   1   1      594.00      580.76      2.95 o 
   3   1   1     1544.28     1544.74     11.62 o 
   4   1   1      572.40      551.53     16.31 o 
   5   1   1      227.38      237.02      4.69 o 
   6   1   1      285.19      314.84      9.30 o 
   7   1   1      246.91      253.80     12.99 o 
   8   1   1       29.43       30.07      3.66 o 
   9   1   1        8.00       11.25      2.60 o 
  10   1   1       38.13       39.63      3.41 o 
  11   1   1       62.77       61.81      4.05 o 
 -10   2   1       10.43        9.31      4.66 o 
  -9   2   1      175.92      162.74      5.90 o 
  -8   2   1        4.03        4.76      2.48 o 
  -7   2   1       18.59       16.94      1.65 o 
  -6   2   1      106.38      101.90      1.96 o 
  -5   2   1      435.87      431.83      4.91 o 
  -4   2   1     1071.53     1155.08      5.18 o 
  -3   2   1       36.28       37.67      1.48 o 
  -2   2   1        4.90        6.01      1.12 o 
  -1   2   1      229.70      272.85      2.31 o 
   0   2   1    16792.62    17334.14     86.14 o 
   1   2   1      984.57     1026.76      7.10 o 
   2   2   1      434.14      410.91      3.83 o 
   3   2   1      358.15      271.09      3.14 o 
   4   2   1      271.48      295.66      3.85 o 
   5   2   1      110.00      104.60      7.90 o 
   6   2   1      291.35      291.15      4.47 o 
   7   2   1      114.17      116.54      4.98 o 
   8   2   1        1.30       10.60     12.45 o 
   9   2   1      138.32      142.40     12.86 o 
  10   2   1        5.69       11.76      3.88 o 
  11   2   1        3.69        6.83      2.79 o 
 -10   3   1       22.49       16.65      7.00 o 
  -9   3   1       51.91       54.80      4.16 o 
  -8   3   1       43.63       40.05      3.50 o 
  -7   3   1        1.05        1.44      1.16 o 
  -6   3   1       16.37       14.20      1.52 o 
  -5   3   1      548.60      556.49      3.40 o 
  -4   3   1      276.20      271.82      6.14 o 
  -3   3   1       20.73       20.96      1.03 o 
  -2   3   1      180.46      143.24      2.98 o 
  -1   3   1        0.15        3.41      0.74 o 
   0   3   1       30.29       25.25      1.31 o 
   1   3   1      671.64      575.84      3.48 o 
   2   3   1       35.11       34.04      1.16 o 
   3   3   1      820.17      725.50      4.52 o 
   4   3   1       85.98       76.51      2.04 o 
   5   3   1      378.97      401.03      6.02 o 
   6   3   1      218.64      214.12      5.01 o 
   7   3   1       71.47       68.00      3.74 o 
   8   3   1      314.21      315.44      5.78 o 
   9   3   1       21.03       31.91      4.84 o 
  10   3   1        4.80        4.44      3.46 o 
  11   3   1        0.30        0.36      1.28 o 
 -10   4   1       15.37       16.29      4.93 o 
  -9   4   1      129.46      137.60      5.44 o 
  -8   4   1       16.40       19.42      3.42 o 
  -7   4   1        0.46        1.42      2.53 o 
  -6   4   1        1.20        2.53      1.48 o 
  -5   4   1        0.81        0.56      0.81 o 
  -4   4   1      152.34      159.06      2.59 o 
  -3   4   1       19.04       21.35      1.35 o 
  -2   4   1       67.08       82.26      1.73 o 
  -1   4   1      801.04      816.19      7.06 o 
   0   4   1     1424.36     1266.13      7.02 o 
   1   4   1      502.82      526.11      3.47 o 
   2   4   1       36.65       37.36      2.08 o 
   3   4   1      398.70      439.71      3.87 o 
   4   4   1      521.59      553.95      4.63 o 
   5   4   1      168.43      159.58      6.13 o 
   6   4   1       14.95        7.84      2.25 o 
   7   4   1        8.09       15.58      4.98 o 
   8   4   1      158.54      166.24      8.85 o 
   9   4   1       99.11       92.08      5.19 o 
  10   4   1       14.50       15.84      3.54 o 
  -9   5   1       47.57       51.38      4.85 o 
  -8   5   1        0.38       -0.41      1.29 o 
  -7   5   1        0.43       -0.98      2.67 o 
  -6   5   1       92.50       95.60      6.80 o 
  -5   5   1       38.91       34.49      1.79 o 
  -4   5   1        0.83        0.50      0.93 o 
  -3   5   1      374.74      396.45      3.67 o 
  -2   5   1      105.70      136.70      2.28 o 
  -1   5   1       35.85       38.14      1.37 o 
   0   5   1      211.43      200.99      4.28 o 
   1   5   1        0.11        1.08      0.99 o 
   2   5   1        0.61        1.37      1.41 o 
   3   5   1     1245.72     1298.83      7.43 o 
   4   5   1       75.39       79.61      2.44 o 
   5   5   1       18.57       11.90      2.22 o 
   6   5   1       25.16       26.45      2.54 o 
   7   5   1       90.19       80.45      7.08 o 
   8   5   1        9.37       10.41      5.53 o 
   9   5   1       32.00       34.02      7.50 o 
  10   5   1       98.00      108.31      4.56 o 
  -9   6   1        1.21        1.60      3.33 o 
  -8   6   1       20.18       14.91      4.52 o 
  -7   6   1       22.43       18.55      3.75 o 
  -6   6   1       23.85       26.18      3.15 o 
  -5   6   1       26.90       27.05      2.07 o 
  -4   6   1        1.11        0.81      0.76 o 
  -3   6   1      277.95      294.57      4.15 o 
  -2   6   1      150.21      161.01      3.91 o 
  -1   6   1      716.86      760.40     11.25 o 
   0   6   1       30.12       27.19      2.49 o 
   1   6   1      415.41      418.35      5.05 o 
   2   6   1       50.08       47.69      2.45 o 
   3   6   1      417.35      419.56      9.67 o 
   4   6   1       31.72       33.67      2.33 o 
   5   6   1       29.49       26.84      2.45 o 
   6   6   1       45.19       33.41      5.88 o 
   7   6   1       10.16        8.96      4.09 o 
   8   6   1       14.09       19.94      5.27 o 
   9   6   1        6.34        3.58      9.45 o 
  10   6   1       44.76       36.52      5.31 o 
  -8   7   1       15.21       13.73      4.11 o 
  -7   7   1      198.04      221.26      6.04 o 
  -6   7   1      101.76       96.96      4.23 o 
  -5   7   1        8.88        7.80      3.15 o 
  -4   7   1       32.71       29.50      2.66 o 
  -3   7   1       19.13       21.62      1.83 o 
  -2   7   1      145.97      138.60      2.72 o 
  -1   7   1      254.89      253.92      8.01 o 
   0   7   1      252.13      238.87     13.90 o 
   1   7   1       31.92       30.35      2.28 o 
   2   7   1      704.82      647.92      8.41 o 
   3   7   1      499.65      514.20      6.44 o 
   4   7   1      174.92      173.73      5.38 o 
   5   7   1      104.88       98.51      4.75 o 
   6   7   1        3.99        7.36      3.69 o 
   7   7   1       52.26       50.02      6.42 o 
   8   7   1        0.67        0.30      4.51 o 
   9   7   1       45.16       41.23      4.51 o 
  -7   8   1        7.82        6.66      7.27 o 
  -6   8   1        0.59        1.01      5.80 o 
  -5   8   1       14.62        5.99      6.30 o 
  -4   8   1      191.41      180.90      8.00 o 
  -3   8   1        1.20        4.13      2.98 o 
  -2   8   1       22.93       20.62      3.16 o 
  -1   8   1      196.94      194.09      5.13 o 
   0   8   1      568.83      543.11      8.13 o 
   1   8   1       27.47       60.39      3.93 o 
   2   8   1        3.47        3.01      3.88 o 
   3   8   1        3.34        6.27      4.02 o 
   4   8   1        0.65       -0.20      5.06 o 
   5   8   1       27.48       40.23      4.91 o 
   6   8   1        1.39        5.52      3.54 o 
   7   8   1       44.25       42.95      4.20 o 
   8   8   1       19.60       21.12      4.64 o 
   9   8   1        0.01        2.23      2.93 o 
  -6   9   1      317.79      314.13     11.42 o 
  -5   9   1       57.37       47.56      6.63 o 
  -4   9   1        6.43       10.31      4.97 o 
  -3   9   1       22.00       17.12      6.23 o 
  -2   9   1        5.75        2.23      4.26 o 
  -1   9   1       95.03      109.14      6.88 o 
   0   9   1     1001.85     1039.59     17.08 o 
   1   9   1        2.40        6.18      2.57 o 
   2   9   1       52.79       55.17      6.29 o 
   3   9   1       10.32        3.87      3.79 o 
   4   9   1       61.84       54.23      6.18 o 
   5   9   1       48.53       38.38      4.24 o 
   6   9   1       60.48       54.02      7.68 o 
   7   9   1        5.24        6.57      4.27 o 
   8   9   1       18.75        7.23      6.04 o 
  -5  10   1        0.17        5.32      5.39 o 
  -4  10   1       78.18       69.54      7.31 o 
  -3  10   1        8.76       10.54      7.58 o 
  -2  10   1       25.39       27.37      6.06 o 
  -1  10   1        0.82        5.80      6.27 o 
   0  10   1        0.07        4.70      3.77 o 
   1  10   1      182.03      173.32      9.02 o 
   2  10   1      113.86      115.58      8.27 o 
   3  10   1       54.03       43.88      7.24 o 
   4  10   1       91.89       88.55      8.24 o 
   5  10   1       34.69       32.01      6.80 o 
   6  10   1        1.61        5.52      4.21 o 
   7  10   1       72.53       65.48      6.01 o 
  -3  11   1        4.07        8.30      7.29 o 
  -2  11   1       28.71       45.86      7.45 o 
  -1  11   1       11.08       13.16      6.93 o 
   0  11   1        3.09        6.08      3.82 o 
   1  11   1      128.94      122.29      8.28 o 
   2  11   1       54.72       47.73      7.06 o 
   3  11   1       73.86       75.48      7.20 o 
   4  11   1       14.17       18.64      8.31 o 
   5  11   1       18.76       19.30      7.12 o 
  -2 -11   2       12.35       11.62      6.74 o 
  -1 -11   2      181.61      211.77     11.40 o 
   0 -11   2       34.06       45.44      8.36 o 
  -5 -10   2      143.53      144.67     10.20 o 
  -4 -10   2       90.77       94.57      8.85 o 
  -3 -10   2       54.01       57.85      7.19 o 
  -2 -10   2        2.92        7.43      4.60 o 
  -1 -10   2        5.72       14.51      4.76 o 
   0 -10   2       19.78       22.41      5.78 o 
   1 -10   2       13.99        7.46      5.52 o 
   2 -10   2       15.99       21.28      6.48 o 
   3 -10   2        6.39        3.61      6.35 o 
   4 -10   2        5.53        6.81      8.07 o 
  -7  -9   2        0.54        1.23      3.05 o 
  -6  -9   2       11.50        9.23      4.99 o 
  -5  -9   2        0.15       -0.37      3.55 o 
  -4  -9   2       37.27       36.11      7.45 o 
  -3  -9   2       69.85       58.60      7.05 o 
  -2  -9   2        7.36        1.36      9.17 o 
  -1  -9   2        0.70        0.17      2.25 o 
   0  -9   2      312.65      320.32     11.39 o 
   1  -9   2       48.39       43.76      6.15 o 
   2  -9   2        9.51        8.08      7.42 o 
   3  -9   2        8.44        3.36      6.46 o 
   4  -9   2       35.06       36.02      5.95 o 
   5  -9   2       10.56        8.05      7.22 o 
  -8  -8   2       39.59       40.05      4.55 o 
  -7  -8   2        0.03        1.75      2.43 o 
  -6  -8   2       38.13       25.87      3.21 o 
  -5  -8   2        1.88        2.51      2.72 o 
  -4  -8   2       18.42       28.85      3.51 o 
  -3  -8   2        1.32        2.35      2.49 o 
  -2  -8   2      111.25      116.53      4.64 o 
  -1  -8   2       73.21       68.24      6.07 o 
   0  -8   2        6.62        5.29      4.37 o 
   1  -8   2      154.93      162.24      8.10 o 
   2  -8   2       45.19       31.57      5.53 o 
   3  -8   2        8.85        6.88      4.10 o 
   4  -8   2      131.07      108.60      7.56 o 
   5  -8   2       27.56       20.26      6.19 o 
   6  -8   2        4.10        6.00      5.64 o 
  -8  -7   2        1.97        3.58      2.45 o 
  -7  -7   2       42.41       51.72      2.78 o 
  -6  -7   2        1.74        3.08      1.94 o 
  -5  -7   2        0.42       -0.21      1.31 o 
  -4  -7   2       88.98       85.22      4.66 o 
  -3  -7   2      144.47      158.61      5.81 o 
  -2  -7   2      973.84     1049.00     51.19 o 
  -1  -7   2       30.05       28.41      2.34 o 
   0  -7   2       13.02       10.40      2.03 o 
   1  -7   2       33.50       21.96      5.90 o 
   2  -7   2        8.38       23.17      4.36 o 
   3  -7   2       12.01       10.33      2.54 o 
   4  -7   2        6.38        5.55      4.37 o 
   5  -7   2        5.38        1.78      5.55 o 
   6  -7   2        6.06        3.22      5.87 o 
   7  -7   2      134.68      157.70      9.32 o 
  -9  -6   2        4.13        3.24      2.08 o 
  -8  -6   2       10.29       14.01      3.07 o 
  -7  -6   2       22.63       23.62      2.46 o 
  -6  -6   2       96.59       90.64      3.45 o 
  -5  -6   2        0.39        3.64      1.75 o 
  -4  -6   2        0.24        0.10      1.12 o 
  -3  -6   2       11.91       12.32      1.52 o 
  -2  -6   2       19.50       24.45      1.25 o 
  -1  -6   2        6.27        9.36      2.34 o 
   0  -6   2      162.68      155.21      9.69 o 
   1  -6   2        0.95        0.04      1.74 o 
   2  -6   2      148.86      144.60     13.59 o 
   3  -6   2       63.92       56.74      1.82 o 
   4  -6   2       45.98       49.17      2.06 o 
   5  -6   2       12.67        9.95      3.09 o 
   6  -6   2        0.95        1.19      2.07 o 
   7  -6   2        0.02       -0.94      3.16 o 
   8  -6   2       15.73       19.98      6.86 o 
 -10  -5   2        5.86        5.51      4.40 o 
  -9  -5   2        3.45        4.23      3.09 o 
  -8  -5   2        0.16        1.13      1.68 o 
  -7  -5   2        6.56        5.85      2.17 o 
  -6  -5   2        0.09        3.07      1.60 o 
  -5  -5   2        5.36        5.96      1.57 o 
  -4  -5   2       58.27       56.55      2.06 o 
  -3  -5   2      589.27      623.18      6.56 o 
  -2  -5   2      123.60      127.57      2.34 o 
  -1  -5   2       50.54       50.78      2.32 o 
   0  -5   2      734.76      692.33     10.82 o 
   1  -5   2      471.24      509.74      6.32 o 
   2  -5   2        1.06        0.43      0.82 o 
   3  -5   2       96.77       86.31      2.07 o 
   4  -5   2       29.14       28.53      1.80 o 
   5  -5   2        6.35        6.51      1.85 o 
   6  -5   2      276.11      292.83      7.54 o 
   7  -5   2      292.14      306.98      6.65 o 
   8  -5   2        0.43        0.08      1.41 o 
   9  -5   2       30.94       30.05      4.88 o 
 -10  -4   2        0.00       -0.09      0.47 o 
  -9  -4   2        6.02        7.71      3.44 o 
  -8  -4   2       14.54       11.93      3.13 o 
  -7  -4   2      475.41      515.83      8.21 o 
  -6  -4   2       85.84       81.42      2.69 o 
  -5  -4   2       64.69       64.64      2.20 o 
  -4  -4   2       48.02       54.60      2.02 o 
  -3  -4   2      604.03      618.25      5.93 o 
  -2  -4   2      160.08      136.50      2.60 o 
  -1  -4   2      212.68      175.28      3.11 o 
   0  -4   2        4.19        1.44      1.73 o 
   1  -4   2     2041.03     2117.79     11.45 o 
   2  -4   2      699.38      747.45      6.93 o 
   3  -4   2        2.74        4.69      1.78 o 
   4  -4   2       89.43       90.09      3.39 o 
   5  -4   2       76.85       78.73      5.29 o 
   6  -4   2       80.43       75.95      2.70 o 
   7  -4   2      121.72      121.95      4.61 o 
   8  -4   2      102.22      104.90      4.87 o 
   9  -4   2       17.88       19.75      4.29 o 
 -10  -3   2        0.21        0.72      1.08 o 
  -9  -3   2        7.24       10.17      2.82 o 
  -8  -3   2       25.76       20.04      2.97 o 
  -7  -3   2      875.01      932.45     10.62 o 
  -6  -3   2        0.96        0.97      1.00 o 
  -5  -3   2       57.82       54.11      1.98 o 
  -4  -3   2        0.23        3.21      1.11 o 
  -3  -3   2       14.77       23.77      1.41 o 
  -2  -3   2       81.98       76.05      1.56 o 
  -1  -3   2       49.15       54.10      1.22 o 
   0  -3   2      127.29      117.62      2.91 o 
   1  -3   2     3421.26     3333.13     25.16 o 
   2  -3   2       71.00       61.29      3.25 o 
   3  -3   2        9.85        9.82      1.85 o 
   4  -3   2       32.60       32.73      2.37 o 
   5  -3   2        3.05        4.79      2.01 o 
   6  -3   2       18.30       16.29      3.80 o 
   7  -3   2       28.79       29.92      3.19 o 
   8  -3   2       77.94       79.72      4.33 o 
   9  -3   2      337.92      329.47      8.67 o 
  10  -3   2        6.86        8.76      6.85 o 
 -10  -2   2       20.35       18.87      3.13 o 
  -9  -2   2       18.04       13.73      2.48 o 
  -8  -2   2      139.93      147.84      4.62 o 
  -7  -2   2       96.02       93.98      3.52 o 
  -6  -2   2      184.57      196.56      4.78 o 
  -5  -2   2      798.52      787.51      9.59 o 
  -4  -2   2        0.40        0.16      0.52 o 
  -3  -2   2      431.77      430.38      5.76 o 
  -2  -2   2       18.74       18.10      1.03 o 
  -1  -2   2      724.95      703.68      7.78 o 
   0  -2   2       15.97       23.91      1.52 o 
   1  -2   2    14139.56    14119.99    436.26 o 
   2  -2   2      421.88      373.41      5.47 o 
   3  -2   2      616.45      545.78      6.77 o 
   5  -2   2      587.94      574.34      7.15 o 
   6  -2   2       51.11       48.71      3.24 o 
   7  -2   2      193.47      214.41      5.40 o 
   8  -2   2       16.60       20.47      2.97 o 
   9  -2   2      208.07      221.88      5.18 o 
  10  -2   2       13.66        3.18      5.32 o 
 -10  -1   2       81.09       88.97      3.60 o 
  -9  -1   2        0.69        1.25      1.36 o 
  -8  -1   2       34.25       35.76      2.52 o 
  -7  -1   2        4.25        6.20      1.47 o 
  -6  -1   2        4.75        8.90      1.78 o 
  -5  -1   2        4.88        5.84      1.48 o 
  -4  -1   2      152.33      146.13      3.46 o 
  -3  -1   2     1492.36     1439.92     14.09 o 
  -2  -1   2     5531.58     5346.36     39.08 o 
  -1  -1   2      986.13     1015.81      8.38 o 
   0  -1   2      111.93      111.14      3.43 o 
   1  -1   2    14732.07    15315.97    128.69 o 
   2  -1   2     2158.53     2058.01     13.26 o 
   3  -1   2      279.96      265.75      5.68 o 
   4  -1   2       33.25       25.39      2.29 o 
   5  -1   2       28.32       19.89      2.18 o 
   6  -1   2      211.96      211.38      2.85 o 
   7  -1   2        8.78       12.81      3.42 o 
   8  -1   2       40.06       46.80      6.61 o 
   9  -1   2       62.20       67.10      3.74 o 
  10  -1   2       90.22       86.03      4.40 o 
 -10   0   2        0.98        5.65      2.74 o 
  -9   0   2       27.23       24.60      2.76 o 
  -8   0   2       53.02       49.64      2.42 o 
  -7   0   2       35.09       36.54      1.69 o 
  -6   0   2       15.53       16.06      1.62 o 
  -5   0   2      366.92      350.15      3.51 o 
  -4   0   2      118.48      120.51      4.31 o 
  -3   0   2      129.84      131.49      2.34 o 
  -2   0   2    21833.32    22727.50    235.13 o 
  -1   0   2      106.31       96.12      1.00 o 
   0   0   2      986.98      932.91      8.38 o 
   1   0   2     1444.49     1374.11      8.63 o 
   2   0   2     5233.17     5162.37     54.54 o 
   3   0   2       39.93       48.55      2.21 o 
   4   0   2      945.96      924.47     10.77 o 
   5   0   2      194.44      189.89      2.58 o 
   6   0   2        7.60        3.89      1.20 o 
   7   0   2       18.67       21.68      4.38 o 
   8   0   2        4.33        2.64      3.34 o 
   9   0   2      574.56      636.66     18.08 o 
  10   0   2       10.50        9.87      4.14 o 
  11   0   2       71.98       76.27      4.53 o 
 -10   1   2       46.09       53.73      3.76 o 
  -9   1   2       26.73       25.22      2.95 o 
  -8   1   2       21.14       14.82      2.23 o 
  -7   1   2       10.29       11.88      1.50 o 
  -6   1   2      412.47      428.79      3.54 o 
  -5   1   2       30.51       26.46      1.22 o 
  -4   1   2     3759.96     4044.22     18.21 o 
  -3   1   2       29.85       32.32      0.96 o 
  -2   1   2     7920.86     7689.21     65.41 o 
  -1   1   2     1608.31     1580.84      5.56 o 
   0   1   2        2.48        4.24      0.74 o 
   1   1   2     1370.07     1237.36      4.41 o 
   2   1   2      515.21      480.36      3.96 o 
   3   1   2       18.73       24.54      1.11 o 
   4   1   2       28.13       29.91      1.15 o 
   5   1   2       86.96       79.28      2.59 o 
   6   1   2      626.42      619.64      7.73 o 
   7   1   2       87.82       94.31      4.45 o 
   8   1   2        6.59        5.02      3.93 o 
   9   1   2      458.99      498.95      9.04 o 
  10   1   2       25.63       28.64      4.49 o 
  11   1   2        0.15        2.91      2.85 o 
 -10   2   2       29.29       25.50      3.88 o 
  -9   2   2        4.73        1.79      2.97 o 
  -8   2   2        7.13        4.03      2.37 o 
  -7   2   2        6.28        6.80      1.62 o 
  -6   2   2       74.23       71.90      1.93 o 
  -5   2   2       15.68       18.37      1.12 o 
  -4   2   2      362.51      389.20      3.50 o 
  -3   2   2      245.16      283.87      2.22 o 
  -2   2   2      263.92      280.53      1.88 o 
  -1   2   2     3655.32     3319.36     38.91 o 
   0   2   2      417.47      430.26      2.09 o 
   1   2   2     1455.11     1273.26      4.24 o 
   2   2   2       13.67       22.04      1.09 o 
   3   2   2      219.96      227.09      2.00 o 
   4   2   2      166.24      157.04      3.81 o 
   5   2   2      314.85      318.26      3.78 o 
   6   2   2       47.83       48.41      6.63 o 
   7   2   2       81.45       72.56     10.19 o 
   8   2   2       96.39       96.64      9.67 o 
   9   2   2      127.13      135.29      5.76 o 
  10   2   2       45.35       57.38      5.80 o 
  11   2   2       34.80       37.70      4.34 o 
 -10   3   2        0.49       -0.41      2.79 o 
  -9   3   2        3.11        0.63      1.77 o 
  -8   3   2       33.69       35.41      2.80 o 
  -7   3   2        8.42        7.37      1.90 o 
  -6   3   2        9.37        9.40      1.64 o 
  -5   3   2      109.57      113.97      3.33 o 
  -4   3   2       35.18       35.00      1.68 o 
  -3   3   2      198.39      215.75      2.79 o 
  -2   3   2     1048.97     1031.03     10.18 o 
  -1   3   2      162.30      193.89      2.82 o 
   0   3   2       22.35       29.22      1.31 o 
   1   3   2     1338.28     1463.38      5.35 o 
   2   3   2      543.48      600.60      6.39 o 
   3   3   2      660.12      662.10      6.39 o 
   4   3   2     1692.22     1751.31      8.54 o 
   5   3   2       30.36       35.19      2.05 o 
   6   3   2       86.43       91.56      4.74 o 
   7   3   2      144.45      152.85      4.28 o 
   8   3   2        0.59        1.57      5.75 o 
   9   3   2       51.27       51.44      3.79 o 
  10   3   2        6.29       13.05      3.78 o 
  11   3   2       77.68       75.83      4.21 o 
 -10   4   2        0.12        1.13      7.11 o 
  -9   4   2       16.81        9.59      4.07 o 
  -8   4   2        8.45        6.93      2.40 o 
  -7   4   2        0.74        0.15      0.34 o 
  -6   4   2       14.31       19.02      1.73 o 
  -5   4   2     1265.05     1367.29     13.14 o 
  -4   4   2        1.08        2.97      1.05 o 
  -3   4   2        3.52        2.83      0.92 o 
  -2   4   2      338.51      305.74      2.31 o 
  -1   4   2      445.38      392.53      4.44 o 
   0   4   2      125.78      152.94      2.65 o 
   1   4   2       19.80       44.15      1.88 o 
   2   4   2      398.90      406.97      3.48 o 
   3   4   2      171.95      137.99      2.31 o 
   4   4   2      372.90      410.99      4.71 o 
   5   4   2      259.08      299.41      4.38 o 
   6   4   2       49.57       46.99      5.13 o 
   7   4   2        9.37       10.75      5.75 o 
   8   4   2      154.06      164.72      7.64 o 
   9   4   2      166.09      186.40      7.36 o 
  10   4   2        2.32        5.68      4.09 o 
  -9   5   2        7.75       10.37      4.44 o 
  -8   5   2        3.30        4.01      3.00 o 
  -7   5   2      179.25      194.11      4.25 o 
  -6   5   2        0.68        0.90      1.24 o 
  -5   5   2      375.15      403.97      4.09 o 
  -4   5   2        0.03        0.14      0.39 o 
  -3   5   2       29.47       37.50      1.08 o 
  -2   5   2       22.97       19.51      0.92 o 
  -1   5   2     1761.90     1834.24     25.03 o 
   0   5   2       82.70       81.34      2.30 o 
   1   5   2        1.26        3.36      1.31 o 
   2   5   2        0.91        0.99      1.05 o 
   3   5   2      781.21      816.68     10.84 o 
   4   5   2      273.83      306.06      5.47 o 
   5   5   2       24.18       17.24      2.32 o 
   6   5   2      120.20      101.00      7.91 o 
   7   5   2       23.38       18.96      5.14 o 
   8   5   2      107.77       89.05      7.86 o 
   9   5   2      448.99      519.01     32.30 o 
  10   5   2       36.14       27.07      4.77 o 
  -9   6   2        3.11        3.28      5.16 o 
  -8   6   2        1.85        1.95      7.35 o 
  -7   6   2       48.43       46.16      3.83 o 
  -6   6   2       63.19       68.04      3.62 o 
  -5   6   2      491.60      523.65      7.26 o 
  -4   6   2       26.83       23.50      1.54 o 
  -3   6   2      178.12      184.67      2.91 o 
  -2   6   2       70.99       73.71      1.95 o 
  -1   6   2      101.01      106.15      3.42 o 
   0   6   2      252.74      223.13      3.67 o 
   1   6   2      672.48      642.23      6.38 o 
   2   6   2       28.66       23.45      1.81 o 
   3   6   2       39.52       45.14      2.54 o 
   4   6   2      110.28      129.70      3.91 o 
   5   6   2       11.74       12.96      2.47 o 
   6   6   2        0.98        0.54      0.80 o 
   7   6   2       67.43       53.66      4.53 o 
   8   6   2       38.88       30.68      5.63 o 
   9   6   2       41.91       36.98      6.33 o 
  10   6   2       39.48       44.69      5.81 o 
  -8   7   2       11.29        7.85      4.19 o 
  -7   7   2        0.30       -0.05      2.16 o 
  -6   7   2       79.76       95.43      3.46 o 
  -5   7   2      406.42      447.66      4.35 o 
  -4   7   2       20.58       18.57      1.83 o 
  -3   7   2      218.61      225.69      4.93 o 
  -2   7   2      419.77      421.04      7.50 o 
  -1   7   2      105.42      115.50      3.25 o 
   0   7   2      111.33      106.32      3.12 o 
   1   7   2       81.33       66.38      2.70 o 
   2   7   2       20.53       22.02      2.87 o 
   3   7   2       77.62       73.39      3.11 o 
   4   7   2      155.89      160.00      5.41 o 
   5   7   2      112.46      122.33      3.94 o 
   6   7   2       43.12       46.38      4.07 o 
   7   7   2       89.06       68.63      7.82 o 
   8   7   2      132.56      121.99      7.87 o 
   9   7   2        2.67        4.25      4.76 o 
  -7   8   2       32.19       28.84      7.47 o 
  -6   8   2       11.96       11.22      5.72 o 
  -5   8   2       61.71       61.26      5.72 o 
  -4   8   2        1.01        2.93      2.58 o 
  -3   8   2       13.28       14.63      2.42 o 
  -2   8   2      455.71      441.13      6.05 o 
  -1   8   2       56.47       52.68      2.95 o 
   0   8   2      165.28      159.59      4.69 o 
   1   8   2       89.17       92.48      4.47 o 
   2   8   2      338.34      336.60      6.81 o 
   3   8   2     1295.98     1306.13     30.85 o 
   4   8   2       57.89       54.28      3.48 o 
   5   8   2      189.06      186.61      6.11 o 
   6   8   2       18.26       14.44      4.36 o 
   7   8   2       48.40       48.63      4.52 o 
   8   8   2       16.72       12.44      5.56 o 
   9   8   2       10.64        3.85      8.14 o 
  -6   9   2      117.35      120.84      7.96 o 
  -5   9   2        3.27        6.72      5.57 o 
  -4   9   2        1.06        3.56      2.89 o 
  -3   9   2        9.69       12.90      3.63 o 
  -2   9   2       55.55       48.47      3.50 o 
  -1   9   2      203.68      202.08      5.69 o 
   0   9   2      133.38      130.67      4.86 o 
   1   9   2        5.03        6.20      2.85 o 
   2   9   2       48.53       48.11      4.83 o 
   3   9   2      139.33      128.37      6.83 o 
   4   9   2       39.30       32.62      4.26 o 
   5   9   2       17.85       18.55      3.63 o 
   6   9   2      169.91      186.10      6.70 o 
   7   9   2       48.23       39.50      4.51 o 
   8   9   2        2.44        1.39     33.54 o 
  -5  10   2        5.84        3.73      4.16 o 
  -4  10   2        3.71        2.03     12.76 o 
  -3  10   2       60.76       57.33      4.29 o 
  -2  10   2      392.04      432.91     19.00 o 
  -1  10   2      111.68      122.21      5.01 o 
   0  10   2       88.79       92.59      7.28 o 
   1  10   2      214.67      224.08     13.23 o 
   2  10   2        0.98        1.56      3.17 o 
   3  10   2        0.14        1.90      4.86 o 
   4  10   2       52.84       45.84      6.79 o 
   5  10   2        0.33        3.42      4.50 o 
   6  10   2        0.64        5.12      6.67 o 
   7  10   2       64.60       66.75      7.79 o 
  -3  11   2        3.43        4.43      5.82 o 
  -2  11   2       78.27       86.11      7.51 o 
  -1  11   2       11.71       18.34      6.12 o 
   0  11   2       24.11       32.24      4.50 o 
   1  11   2       75.45       83.12      7.75 o 
   2  11   2      287.53      325.02     11.55 o 
   3  11   2        8.97       17.50      7.45 o 
   4  11   2       11.29       10.53      6.06 o 
   5  11   2        6.35       14.83      6.26 o 
   0  12   2        6.78       13.42      6.92 o 
   1  12   2        8.29       10.50      6.57 o 
   2  12   2       14.41       13.33      6.91 o 
  -4 -10   3        5.10       10.61      8.06 o 
  -3 -10   3        3.92       11.25      6.87 o 
  -2 -10   3        3.48       -0.88      6.57 o 
  -1 -10   3      257.84      268.54      8.48 o 
   0 -10   3      114.33      117.21      8.93 o 
   1 -10   3       13.74       12.49      6.90 o 
   2 -10   3        0.45        4.04      6.89 o 
   3 -10   3        0.24        1.60     18.92 o 
  -6  -9   3        0.28        3.09      4.91 o 
  -5  -9   3        3.24        3.97      4.48 o 
  -4  -9   3      422.67      442.21     14.11 o 
  -3  -9   3       57.73       62.38      6.96 o 
  -2  -9   3        0.07        3.81      4.22 o 
  -1  -9   3       22.73       27.31      4.40 o 
   0  -9   3       77.59       73.33      6.97 o 
   1  -9   3        4.59        7.99      6.54 o 
   2  -9   3      152.03      142.17      9.11 o 
   3  -9   3        8.16        3.49     17.76 o 
   4  -9   3       11.10       11.94      7.14 o 
   5  -9   3        4.40        2.97     13.25 o 
  -7  -8   3        0.12        1.20      3.35 o 
  -6  -8   3      253.75      281.66      7.40 o 
  -5  -8   3        3.91        1.88      2.99 o 
  -4  -8   3      222.90      241.70      6.25 o 
  -3  -8   3        6.10        3.65      3.27 o 
  -2  -8   3       29.72       28.83      5.72 o 
  -1  -8   3       22.75       21.58      5.22 o 
   0  -8   3        1.43        3.58      3.81 o 
   1  -8   3      167.97      176.20      9.05 o 
   2  -8   3      155.27      152.02      8.36 o 
   3  -8   3        9.92        9.49      3.46 o 
   4  -8   3        0.03        2.02      7.80 o 
   5  -8   3       15.60       21.60      5.88 o 
   6  -8   3       10.30        9.66      6.55 o 
  -8  -7   3        2.67        1.06      3.29 o 
  -7  -7   3       45.48       47.34      3.68 o 
  -6  -7   3        1.69        5.85      2.57 o 
  -5  -7   3        2.63        0.70      3.30 o 
  -4  -7   3        5.11        6.86      2.97 o 
  -3  -7   3        1.99        0.76      2.70 o 
  -2  -7   3        2.66        3.33      2.31 o 
  -1  -7   3      134.06      156.74      6.86 o 
   0  -7   3       11.36       10.83      2.50 o 
   1  -7   3       85.20       91.92      5.41 o 
   2  -7   3       32.03       31.65      6.15 o 
   3  -7   3      294.00      308.96     14.56 o 
   4  -7   3      116.06       92.24      8.53 o 
   5  -7   3        4.03        2.02      6.00 o 
   6  -7   3       11.42       11.73      6.19 o 
  -9  -6   3       16.63       17.36      4.14 o 
  -8  -6   3       11.15        9.36      2.77 o 
  -7  -6   3       25.46       24.14      2.67 o 
  -6  -6   3        0.67        1.87      1.51 o 
  -5  -6   3       79.66       80.55      2.99 o 
  -4  -6   3       17.16       13.86      1.80 o 
  -3  -6   3        0.12        0.62      0.77 o 
  -2  -6   3       83.47       88.15      3.90 o 
  -1  -6   3       88.75      105.66      3.52 o 
   0  -6   3        4.91        4.45      2.20 o 
   1  -6   3       23.35       27.29      2.69 o 
   2  -6   3      256.29      236.09      8.66 o 
   3  -6   3       72.68       75.22      5.07 o 
   4  -6   3       13.20        8.82      2.71 o 
   5  -6   3        1.25        0.17      1.64 o 
   6  -6   3        0.17       -0.68      2.51 o 
   7  -6   3       58.57       58.17      6.96 o 
   8  -6   3        2.84        2.44     11.71 o 
  -9  -5   3        8.48       10.35      3.65 o 
  -8  -5   3       15.60       11.16      3.09 o 
  -7  -5   3      414.60      425.98      5.62 o 
  -6  -5   3      168.70      189.36      3.76 o 
  -5  -5   3        4.07        6.37      1.58 o 
  -4  -5   3       95.89      104.12      3.78 o 
  -3  -5   3        0.03        1.42      1.50 o 
  -2  -5   3     1017.57     1021.66     10.15 o 
  -1  -5   3      246.52      266.12      5.34 o 
   0  -5   3      150.94      142.32      4.10 o 
   1  -5   3       17.32       11.34      2.12 o 
   2  -5   3       73.94       80.22      3.26 o 
   3  -5   3       12.52       16.88      2.29 o 
   4  -5   3       10.06       10.62      1.93 o 
   5  -5   3        0.89        2.60      1.89 o 
   6  -5   3       10.52        5.58      4.01 o 
   7  -5   3      156.42      151.37      6.90 o 
   8  -5   3        0.79        0.35      4.54 o 
   9  -5   3       13.61       10.56      4.61 o 
 -10  -4   3       12.19       13.61      4.26 o 
  -9  -4   3       40.28       29.37      3.80 o 
  -8  -4   3       26.28       25.21      3.02 o 
  -7  -4   3        7.89        5.76      2.10 o 
  -6  -4   3       20.96       21.84      2.03 o 
  -5  -4   3       68.69       68.57      2.40 o 
  -4  -4   3      122.41      122.64      2.90 o 
  -3  -4   3       76.16       75.95      1.76 o 
  -2  -4   3      768.01      811.26     12.30 o 
  -1  -4   3        7.53        9.00      1.18 o 
   0  -4   3       12.43       14.68      2.45 o 
   1  -4   3      423.10      423.23      5.78 o 
   2  -4   3      585.40      588.80      6.70 o 
   3  -4   3      326.16      327.95     19.26 o 
   4  -4   3       15.84       16.91      2.02 o 
   5  -4   3       31.72       29.38      2.74 o 
   6  -4   3       16.02       13.31      2.93 o 
   7  -4   3      687.74      710.48     12.06 o 
   8  -4   3        9.89        9.99      4.12 o 
   9  -4   3        0.09       -0.84      1.49 o 
 -10  -3   3        0.45       -0.18      1.47 o 
  -9  -3   3       13.82       17.62      3.38 o 
  -8  -3   3       22.95       19.66      2.86 o 
  -7  -3   3       54.53       48.38      2.99 o 
  -6  -3   3       56.63       56.81      2.48 o 
  -5  -3   3      240.97      266.44      4.53 o 
  -4  -3   3       18.54       14.29      1.39 o 
  -3  -3   3        0.67        0.99      0.90 o 
  -2  -3   3       65.17       72.61      2.14 o 
  -1  -3   3        7.80        8.15      1.48 o 
   0  -3   3      236.69      264.51      6.46 o 
   1  -3   3       94.52       68.41      2.64 o 
   2  -3   3     1018.72      992.80      7.95 o 
   3  -3   3      103.46      112.43      3.98 o 
   4  -3   3       28.09       24.25      2.58 o 
   5  -3   3       72.18       79.22      3.73 o 
   6  -3   3      331.61      341.31     13.72 o 
   7  -3   3      656.96      718.07     33.96 o 
   8  -3   3        2.98        1.25     21.16 o 
   9  -3   3        2.07        1.10      3.90 o 
  10  -3   3       12.35       15.32      6.41 o 
 -10  -2   3        1.45        1.39      2.49 o 
  -9  -2   3      119.03      125.59      3.58 o 
  -8  -2   3        2.72        3.24      2.21 o 
  -7  -2   3     1242.04     1309.84     10.26 o 
  -6  -2   3       88.67       81.54      3.00 o 
  -5  -2   3      256.50      260.52      3.57 o 
  -4  -2   3     1149.07     1146.24      6.41 o 
  -3  -2   3        1.41        1.88      0.91 o 
  -2  -2   3      215.34      222.93      3.26 o 
  -1  -2   3      379.68      344.65      4.91 o 
   0  -2   3      988.81      983.86     15.52 o 
   1  -2   3     1188.27     1149.65      7.63 o 
   2  -2   3       43.14       48.64      3.00 o 
   3  -2   3        0.67        3.66      2.17 o 
   5  -2   3        8.06        6.74      2.15 o 
   6  -2   3      334.68      326.24      9.72 o 
   7  -2   3        9.57        8.18      2.60 o 
   8  -2   3      212.53      226.40      6.25 o 
   9  -2   3       10.87       14.19      3.87 o 
  10  -2   3        0.05       -0.08      1.20 o 
 -10  -1   3       56.10       49.92      3.53 o 
  -9  -1   3       13.90       15.10      3.00 o 
  -8  -1   3        5.92        8.27      2.03 o 
  -7  -1   3       67.19       68.68      2.50 o 
  -6  -1   3       19.54       15.79      2.25 o 
  -5  -1   3      292.65      300.08      4.27 o 
  -4  -1   3     3864.05     4005.22     14.00 o 
  -3  -1   3        4.88        5.99      1.00 o 
  -2  -1   3       97.10       86.81      1.70 o 
  -1  -1   3      411.67      377.60      2.76 o 
   0  -1   3     1093.06     1016.76     20.93 o 
   1  -1   3     4183.09     3991.72     50.59 o 
   3  -1   3       87.67       84.57      3.77 o 
   4  -1   3      111.76      134.14      4.35 o 
   5  -1   3       12.56        9.41      2.15 o 
   6  -1   3       41.96       35.92      3.07 o 
   7  -1   3       92.25       90.53      4.23 o 
   8  -1   3       90.92       84.78      7.44 o 
   9  -1   3       20.03       16.18      4.69 o 
  10  -1   3      126.91      141.47      6.22 o 
 -10   0   3       14.73       14.16      3.09 o 
  -9   0   3        0.30        3.69      1.88 o 
  -8   0   3      103.23       94.04      4.25 o 
  -7   0   3       10.41        8.32      2.00 o 
  -6   0   3        0.83        1.47      1.02 o 
  -5   0   3      279.02      257.32      5.61 o 
  -4   0   3        0.73        2.97      1.42 o 
  -3   0   3     1511.15     1534.10      7.45 o 
  -2   0   3      269.97      276.90      2.55 o 
  -1   0   3     4264.30     4183.78     16.80 o 
   0   0   3     1295.22     1348.91     18.63 o 
   1   0   3    13004.96    13362.99    126.95 o 
   2   0   3     1125.49     1132.33      6.97 o 
   3   0   3       91.80       97.33      2.87 o 
   4   0   3     1518.53     1515.34     10.16 o 
   5   0   3      137.30      136.01      2.42 o 
   6   0   3        5.56        3.49      0.84 o 
   7   0   3       12.79        6.45      3.65 o 
   8   0   3        8.86       11.08      4.85 o 
   9   0   3        1.89        1.06      9.37 o 
  10   0   3       15.16       16.32      5.09 o 
 -10   1   3       17.30       20.36      3.80 o 
  -9   1   3        5.74        3.91      2.61 o 
  -8   1   3       21.83       16.25      2.05 o 
  -7   1   3       75.48       73.04      2.00 o 
  -6   1   3        0.00       -0.02      0.39 o 
  -5   1   3       13.31       16.37      1.00 o 
  -4   1   3      911.88      901.79      6.37 o 
  -3   1   3        5.78        6.35      0.63 o 
  -2   1   3     4182.99     3928.07     17.37 o 
  -1   1   3      193.18      185.85      5.37 o 
   0   1   3      655.03      692.72      5.45 o 
   1   1   3     4718.34     4454.85     43.00 o 
   2   1   3     1181.49     1241.26      6.70 o 
   3   1   3       10.88       10.57      1.70 o 
   4   1   3     2006.82     2100.55     20.86 o 
   5   1   3      423.08      444.68      8.17 o 
   6   1   3      111.08      108.58      2.37 o 
   7   1   3      347.28      358.27      4.34 o 
   8   1   3       93.90       84.01      7.90 o 
   9   1   3      149.28      178.24      9.64 o 
  10   1   3       16.40       14.58      4.58 o 
  11   1   3       25.86       36.24      5.39 o 
 -10   2   3       11.32       14.53      3.87 o 
  -9   2   3        2.18        3.77      2.48 o 
  -8   2   3        8.80        6.33      3.01 o 
  -7   2   3      310.34      332.38      4.41 o 
  -6   2   3       79.03       75.39      1.82 o 
  -5   2   3       38.70       39.81      1.08 o 
  -4   2   3       31.96       44.07      1.27 o 
  -3   2   3      169.36      181.02      1.78 o 
  -2   2   3     1556.35     1481.19      9.90 o 
  -1   2   3      109.59       96.01      2.19 o 
   0   2   3      638.08      745.96      9.07 o 
   1   2   3     1377.42     1288.09      7.33 o 
   2   2   3      157.34      158.99      2.43 o 
   3   2   3       79.21       98.04      2.26 o 
   4   2   3      185.11      167.20      2.78 o 
   5   2   3     1418.23     1445.76     22.31 o 
   6   2   3       18.63       18.40      1.54 o 
   7   2   3        0.14        3.98      3.66 o 
   8   2   3        5.77        5.34      3.28 o 
   9   2   3      494.31      544.01      9.71 o 
  10   2   3      137.05      158.89      6.60 o 
  11   2   3        0.04        5.43      4.23 o 
 -10   3   3        1.08        0.17      1.09 o 
  -9   3   3        3.35        3.81      4.15 o 
  -8   3   3      139.13      121.82      4.66 o 
  -7   3   3      215.74      217.74      4.30 o 
  -6   3   3      141.89      149.63      2.86 o 
  -5   3   3      101.19      101.26      2.27 o 
  -4   3   3      188.87      208.21      2.75 o 
  -3   3   3      202.56      182.74      2.23 o 
  -2   3   3      614.30      509.68      4.20 o 
  -1   3   3       16.38       33.96      2.00 o 
   0   3   3       32.33       33.92      1.44 o 
   1   3   3      734.56      645.47      6.56 o 
   2   3   3      233.80      176.68      2.23 o 
   3   3   3       98.08       95.60      1.67 o 
   4   3   3       68.88       77.29      1.62 o 
   5   3   3      298.92      303.63      2.74 o 
   6   3   3        0.24        1.68      1.35 o 
   7   3   3       60.46       62.26      3.13 o 
   8   3   3       33.43       41.47     13.09 o 
   9   3   3        4.13       12.42      7.77 o 
  10   3   3        3.86        5.38      4.90 o 
  11   3   3       10.13       12.32      3.97 o 
  -9   4   3        4.35        0.10      2.15 o 
  -8   4   3       68.38       62.10      2.58 o 
  -7   4   3        1.71        2.18      2.47 o 
  -6   4   3      153.59      163.88      3.68 o 
  -5   4   3       86.99       80.12      2.18 o 
  -4   4   3       17.83       18.56      1.51 o 
  -3   4   3        0.03        1.84      1.04 o 
  -2   4   3       63.57       64.09      1.95 o 
  -1   4   3      152.05      174.76      2.62 o 
   0   4   3      601.88      718.13      5.91 o 
   1   4   3      888.79      940.95      7.16 o 
   2   4   3      999.51     1027.90     10.29 o 
   3   4   3      139.87      136.97      2.31 o 
   4   4   3      572.68      575.53      9.57 o 
   5   4   3        8.13        6.36      1.42 o 
   6   4   3        0.48        3.53      2.20 o 
   7   4   3      165.67      182.87      4.32 o 
   8   4   3      102.98      105.14      5.06 o 
   9   4   3       14.29       15.22      3.93 o 
  10   4   3        3.88        6.84      4.19 o 
  -9   5   3        0.10        2.50      3.58 o 
  -8   5   3        4.80        4.43      2.39 o 
  -7   5   3       12.78        8.99      2.32 o 
  -6   5   3       18.60       16.50      2.08 o 
  -5   5   3       20.59       19.66      1.64 o 
  -4   5   3        2.48        0.94      0.73 o 
  -3   5   3       63.65       61.35      1.50 o 
  -2   5   3      662.09      720.37      9.78 o 
  -1   5   3       21.70       23.90      1.45 o 
   0   5   3     1616.17     1677.23      9.55 o 
   1   5   3      558.77      613.71      5.97 o 
   2   5   3      682.52      660.26      4.84 o 
   3   5   3      274.39      292.28      4.04 o 
   4   5   3        4.49        5.44      1.39 o 
   5   5   3      241.20      220.33      5.52 o 
   6   5   3       12.07       13.92      2.81 o 
   7   5   3       39.79       46.15      3.59 o 
   8   5   3      180.71      193.63      6.50 o 
   9   5   3        3.10        4.33      3.76 o 
  10   5   3       12.48       11.17      5.10 o 
  -8   6   3       26.11       30.58      3.63 o 
  -7   6   3        5.24        6.28      2.94 o 
  -6   6   3      124.80      129.55      5.97 o 
  -5   6   3      112.59      110.46      2.07 o 
  -4   6   3       74.88       81.82      1.82 o 
  -3   6   3       15.57       15.89      1.10 o 
  -2   6   3        0.50        0.74      0.57 o 
  -1   6   3        8.73        5.67      1.28 o 
   0   6   3       20.07       22.49      2.16 o 
   1   6   3      677.44      668.99      6.04 o 
   2   6   3      161.78      193.42      3.07 o 
   3   6   3       97.78       81.72      3.36 o 
   4   6   3        8.40       10.31      1.55 o 
   5   6   3       41.29       35.96      3.22 o 
   6   6   3       55.03       49.80      3.04 o 
   7   6   3       13.78       18.79      3.74 o 
   8   6   3       28.52       33.63      6.58 o 
   9   6   3      143.96      169.74      6.60 o 
  10   6   3       21.02       20.43      5.90 o 
  -8   7   3       16.13        7.70      3.04 o 
  -7   7   3       42.72       35.15      2.76 o 
  -6   7   3       18.09       16.76      2.72 o 
  -5   7   3      997.34     1105.41     10.38 o 
  -4   7   3      272.83      269.00      4.09 o 
  -3   7   3        9.51        9.88      1.76 o 
  -2   7   3      131.63      112.00      2.57 o 
  -1   7   3       13.24       17.80      2.06 o 
   0   7   3       76.17       73.16      2.74 o 
   1   7   3      150.36      155.45      3.50 o 
   2   7   3      313.25      293.42      7.09 o 
   3   7   3       18.20       17.82      1.97 o 
   4   7   3       22.52       17.81      2.76 o 
   5   7   3        1.64        2.39      2.08 o 
   6   7   3        1.64        0.54      1.24 o 
   7   7   3       49.05       38.58      5.56 o 
   8   7   3      106.08      109.90      8.27 o 
   9   7   3        7.80        7.01      8.40 o 
  -7   8   3       12.95       12.97      4.76 o 
  -6   8   3        1.43       -0.97      4.36 o 
  -5   8   3      392.15      411.53      6.07 o 
  -4   8   3      104.67      112.55      3.13 o 
  -3   8   3      121.43      124.68      2.92 o 
  -2   8   3      738.11      735.51      7.34 o 
  -1   8   3       40.20       45.46      2.70 o 
   0   8   3      136.75      141.21      3.75 o 
   1   8   3        1.55        2.16      1.46 o 
   2   8   3      115.60      113.61      3.98 o 
   3   8   3       22.61       13.53      2.63 o 
   4   8   3       24.18       23.44      2.81 o 
   5   8   3        5.78        5.25      2.27 o 
   6   8   3        1.19        0.74      2.00 o 
   7   8   3       55.49       48.83      4.51 o 
   8   8   3        7.57        8.02      4.59 o 
   9   8   3       13.95       14.26      6.07 o 
  -6   9   3        5.84        3.86      5.43 o 
  -5   9   3       25.85       24.76      4.58 o 
  -4   9   3        6.87        7.24      2.94 o 
  -3   9   3       64.33       66.18      3.24 o 
  -2   9   3      476.73      496.33      8.12 o 
  -1   9   3      205.24      229.23      4.85 o 
   0   9   3       68.08       66.90      3.77 o 
   1   9   3        7.85        6.27      2.80 o 
   2   9   3      176.75      170.96      7.76 o 
   3   9   3      508.37      516.24     14.03 o 
   4   9   3      350.74      355.88      6.38 o 
   5   9   3      172.94      178.50      4.82 o 
   6   9   3        0.68        3.06      3.47 o 
   7   9   3        1.06        2.59      2.99 o 
   8   9   3       26.55       17.90      4.94 o 
  -5  10   3        9.05       11.45      6.58 o 
  -4  10   3        6.72        7.08      4.17 o 
  -3  10   3       18.70       13.49      3.90 o 
  -2  10   3       13.84       17.43      3.88 o 
  -1  10   3       34.24       28.62      3.87 o 
   0  10   3        0.00        2.30      1.78 o 
   1  10   3        2.09        3.04      4.51 o 
   2  10   3        8.62        9.24      4.34 o 
   3  10   3      470.23      469.29     11.38 o 
   4  10   3      115.49       90.00      5.03 o 
   5  10   3      171.00      162.03      5.09 o 
   6  10   3        9.90        8.21      4.98 o 
   7  10   3        3.56        0.96      3.64 o 
  -3  11   3        1.12        3.91      3.69 o 
  -2  11   3        0.02        1.60      1.76 o 
  -1  11   3      141.51      134.56      5.53 o 
   0  11   3       74.61       79.77      4.93 o 
   1  11   3       20.21       21.67      4.07 o 
   2  11   3       53.44       43.85      3.98 o 
   3  11   3       16.37       16.08      4.67 o 
   4  11   3       21.38       14.24      7.47 o 
   5  11   3        2.01        3.82      3.27 o 
   0  12   3       13.17       11.09      5.15 o 
   1  12   3       52.42       35.15      5.38 o 
   2  12   3       43.31       72.51      7.37 o 
  -2 -10   4        5.40        2.01     48.00 o 
  -1 -10   4        0.40        2.17      9.10 o 
   0 -10   4        0.35        1.34      8.05 o 
   1 -10   4       22.52       27.95      6.73 o 
  -5  -9   4       34.33       39.67      8.39 o 
  -4  -9   4       15.34       15.41      7.45 o 
  -3  -9   4       22.08       12.81      7.25 o 
  -2  -9   4       60.24       68.72      7.62 o 
  -1  -9   4       81.50       85.67      9.00 o 
   0  -9   4       81.22       86.96      8.27 o 
   1  -9   4        1.15        1.71      3.07 o 
   2  -9   4       40.60       26.95      7.58 o 
   3  -9   4       49.35       37.84      6.99 o 
   4  -9   4        0.57        6.54      5.73 o 
  -6  -8   4        0.87        6.02      5.35 o 
  -5  -8   4        7.16        5.80      3.87 o 
  -4  -8   4       91.05       99.62      7.50 o 
  -3  -8   4        0.24        0.99      3.48 o 
  -2  -8   4       17.52       15.76      5.42 o 
  -1  -8   4      368.12      356.41     11.76 o 
   0  -8   4      193.62      197.82      9.49 o 
   1  -8   4        0.41        0.63      2.66 o 
   2  -8   4       56.31       49.21      3.96 o 
   3  -8   4       15.96       18.57      3.79 o 
   4  -8   4        0.03       -2.49      8.72 o 
   5  -8   4       14.30       14.11      7.70 o 
  -7  -7   4        1.17        2.79      3.57 o 
  -6  -7   4        0.01        1.83      2.11 o 
  -5  -7   4       79.94       81.88      9.93 o 
  -4  -7   4      221.50      237.73     16.38 o 
  -3  -7   4        7.25        4.14      3.40 o 
  -2  -7   4      138.24      143.46      4.74 o 
  -1  -7   4       72.97       86.68      3.82 o 
   0  -7   4       34.00       30.08      4.93 o 
   1  -7   4       21.82       20.71      5.03 o 
   2  -7   4       27.60       24.55      3.37 o 
   3  -7   4        0.05        2.01      2.37 o 
   4  -7   4       37.79       30.88      4.73 o 
   5  -7   4       24.06       25.99      6.24 o 
   6  -7   4        1.02        4.04      8.45 o 
   7  -7   4       49.96       35.57      8.43 o 
  -8  -6   4        8.33        9.11      3.85 o 
  -7  -6   4       24.28       31.41      2.88 o 
  -6  -6   4      237.60      240.47      3.80 o 
  -5  -6   4       11.08       14.21      2.02 o 
  -4  -6   4       66.59       66.20      3.26 o 
  -3  -6   4        2.56        1.67      2.69 o 
  -2  -6   4      215.94      239.14      7.83 o 
  -1  -6   4       13.72       14.12      4.92 o 
   0  -6   4        7.79       10.06      2.71 o 
   1  -6   4       38.16       28.24      3.25 o 
   2  -6   4        0.03        1.42      2.43 o 
   3  -6   4       55.12       66.25      3.66 o 
   4  -6   4       26.46       25.33      3.09 o 
   5  -6   4       32.20       24.60      3.27 o 
   6  -6   4       38.70       36.94      6.28 o 
   7  -6   4       50.03       36.70      7.77 o 
   8  -6   4       30.33       21.43      5.46 o 
  -9  -5   4        0.40        4.30      3.29 o 
  -8  -5   4        1.61       -0.65      2.08 o 
  -7  -5   4        2.68        0.32      2.17 o 
  -6  -5   4      141.45      155.44      4.11 o 
  -5  -5   4       20.83       19.50      1.99 o 
  -4  -5   4       68.44       65.54      2.25 o 
  -3  -5   4       73.19       73.02      2.10 o 
  -2  -5   4       17.87       16.08      1.90 o 
  -1  -5   4      120.84      126.76      4.25 o 
   0  -5   4      150.25      157.19      4.58 o 
   1  -5   4        4.54        5.90      2.05 o 
   2  -5   4      207.34      207.53      9.62 o 
   3  -5   4      117.57      122.93      4.04 o 
   4  -5   4       92.56       87.44      3.79 o 
   5  -5   4      389.98      397.63     11.45 o 
   6  -5   4       77.72       74.22      6.79 o 
   7  -5   4       14.37       14.78      4.27 o 
   8  -5   4        2.19        3.24      5.61 o 
  -9  -4   4        2.57        6.47      3.58 o 
  -8  -4   4        2.50        6.92      2.86 o 
  -7  -4   4       13.06       14.61      2.60 o 
  -6  -4   4      119.87      120.38      3.14 o 
  -5  -4   4        8.83        8.06      1.80 o 
  -4  -4   4       48.72       43.68      1.83 o 
  -3  -4   4        3.48        3.68      1.24 o 
  -2  -4   4       87.21       97.25      2.70 o 
  -1  -4   4     1013.54     1044.93      9.53 o 
   0  -4   4       16.40       12.13      2.40 o 
   1  -4   4      363.31      364.86      5.74 o 
   2  -4   4      606.48      599.65     18.44 o 
   3  -4   4       11.42       11.67      2.51 o 
   4  -4   4        2.22        0.69      2.51 o 
   5  -4   4      308.63      346.40      7.76 o 
   6  -4   4        2.76        1.65      2.33 o 
   7  -4   4        0.77       -2.95      3.12 o 
   8  -4   4       29.74       22.21      7.08 o 
   9  -4   4       16.42       13.65      4.83 o 
  -9  -3   4        9.04       10.04      3.70 o 
  -8  -3   4        5.88        7.30      2.66 o 
  -7  -3   4      649.31      699.15     11.35 o 
  -6  -3   4        0.01        4.35      1.95 o 
  -5  -3   4      198.00      200.90      3.44 o 
  -4  -3   4      106.79       96.50      2.14 o 
  -3  -3   4        0.07        0.05      0.38 o 
  -2  -3   4        5.21        3.66      1.27 o 
  -1  -3   4      695.11      723.40      5.49 o 
   0  -3   4      410.29      403.79      5.51 o 
   1  -3   4        4.71        3.29      1.93 o 
   2  -3   4     1206.43     1186.09     16.70 o 
   3  -3   4      435.28      431.31     13.89 o 
   4  -3   4       70.99       67.24      3.77 o 
   5  -3   4        6.29        5.48      2.75 o 
   6  -3   4      408.27      450.59     26.09 o 
   7  -3   4      269.44      288.09     15.58 o 
   8  -3   4       76.25       73.08      6.74 o 
   9  -3   4        0.47        4.82      4.59 o 
 -10  -2   4        9.17        6.66      4.21 o 
  -9  -2   4        0.01        0.89      2.53 o 
  -8  -2   4        0.17       -0.15      0.72 o 
  -7  -2   4      211.14      198.86      4.50 o 
  -6  -2   4      146.10      151.22      3.82 o 
  -5  -2   4      176.31      184.93      5.50 o 
  -4  -2   4        8.36        9.38      1.19 o 
  -3  -2   4      835.99      824.30      9.41 o 
  -2  -2   4       15.50       17.61      1.53 o 
  -1  -2   4      202.17      197.62      2.98 o 
   0  -2   4       46.14       40.72      2.37 o 
   1  -2   4      480.32      480.64      6.67 o 
   2  -2   4        6.05        7.55      1.91 o 
   3  -2   4      120.66      114.22      4.47 o 
   4  -2   4      127.68      119.29      4.67 o 
   5  -2   4      321.28      305.31      8.50 o 
   6  -2   4      283.64      273.22      8.84 o 
   7  -2   4      292.22      309.97     11.05 o 
   8  -2   4       38.71       33.47      4.06 o 
   9  -2   4       35.46       35.70      4.28 o 
  10  -2   4      188.48      206.50     10.40 o 
 -10  -1   4        4.19        5.70      4.92 o 
  -9  -1   4       65.18       68.61      3.68 o 
  -8  -1   4       27.12       21.17      2.82 o 
  -7  -1   4      155.43      157.71      4.16 o 
  -6  -1   4      166.91      178.41      4.00 o 
  -5  -1   4       47.14       41.33      2.24 o 
  -4  -1   4     1108.90     1046.51      9.11 o 
  -3  -1   4      238.61      224.17      2.46 o 
  -2  -1   4      119.80      113.41      2.88 o 
  -1  -1   4       14.65       15.45      2.02 o 
   0  -1   4        0.23        0.95      1.74 o 
   1  -1   4     1553.19     1526.69     24.65 o 
   2  -1   4        0.24       -0.03      0.53 o 
   3  -1   4      603.00      609.34      9.56 o 
   4  -1   4      322.08      327.75      5.36 o 
   5  -1   4       18.68       15.54      2.45 o 
   6  -1   4       10.33        6.84      2.65 o 
   7  -1   4        2.94        4.21      1.93 o 
   8  -1   4      196.16      204.23      6.09 o 
   9  -1   4       87.63       79.67      5.09 o 
  10  -1   4       49.52       38.53      5.64 o 
 -10   0   4       19.97       21.96      3.92 o 
  -9   0   4        0.16        2.76      2.17 o 
  -8   0   4       29.64       29.45      2.62 o 
  -7   0   4       27.72       23.72      1.78 o 
  -6   0   4       10.32        9.87      1.70 o 
  -5   0   4        0.48        1.21      1.26 o 
  -4   0   4     4876.21     4743.60     13.13 o 
  -3   0   4      681.87      743.00      5.24 o 
  -2   0   4       15.09       16.14      1.06 o 
  -1   0   4     1203.07     1182.44      9.35 o 
   0   0   4      118.61       97.70      2.09 o 
   1   0   4        0.06        0.06      0.12 o 
   2   0   4     3686.33     3563.43     17.05 o 
   3   0   4      181.59      221.68      4.06 o 
   4   0   4       31.81       32.58      2.27 o 
   5   0   4      275.21      275.74      3.84 o 
   6   0   4        0.00       -0.09      0.42 o 
   7   0   4        0.33        0.89      1.39 o 
   8   0   4       31.97       21.93      7.18 o 
   9   0   4       19.32       17.55      4.22 o 
  10   0   4       35.54       32.28      4.96 o 
 -10   1   4        2.25        1.16      2.45 o 
  -9   1   4       29.39       24.72      3.21 o 
  -8   1   4        2.11        3.08      2.35 o 
  -7   1   4      145.20      151.75      3.17 o 
  -6   1   4       32.41       35.83      2.03 o 
  -5   1   4       24.15       23.40      1.12 o 
  -4   1   4     1627.92     1547.21      4.61 o 
  -3   1   4      853.94      836.61      5.54 o 
  -2   1   4     1096.41     1142.89      4.69 o 
  -1   1   4      266.53      242.42      3.67 o 
   0   1   4      633.93      701.04      4.20 o 
   1   1   4      546.96      561.12      6.18 o 
   2   1   4      351.81      355.25      5.69 o 
   3   1   4      660.70      738.07     10.21 o 
   4   1   4      221.44      256.21      8.15 o 
   5   1   4      272.71      259.00      5.75 o 
   6   1   4        9.73       11.02      1.51 o 
   7   1   4       95.59       93.71      3.37 o 
   8   1   4      111.71      121.73      5.29 o 
   9   1   4       33.02       31.72      4.52 o 
  10   1   4      207.16      239.48     10.09 o 
 -10   2   4        1.16        0.41      1.03 o 
  -9   2   4       23.37       25.31      3.18 o 
  -8   2   4      128.49      113.25      3.03 o 
  -7   2   4        2.41        3.89      1.82 o 
  -6   2   4       95.37      105.79      2.26 o 
  -5   2   4        5.01        8.17      1.35 o 
  -4   2   4       76.37       91.37      1.57 o 
  -3   2   4     1333.27     1368.36      5.00 o 
  -2   2   4        4.44        4.41      0.72 o 
  -1   2   4       23.14       34.86      1.13 o 
   0   2   4      243.78      205.57      2.23 o 
   1   2   4      354.83      364.42      3.14 o 
   2   2   4      873.15      840.22     11.09 o 
   3   2   4      125.88      104.39      2.68 o 
   4   2   4      448.51      505.81     10.76 o 
   5   2   4      171.84      182.52      2.70 o 
   6   2   4       14.98       15.41      0.91 o 
   7   2   4      131.50      125.36      2.51 o 
   8   2   4       11.19       14.12      4.34 o 
   9   2   4        0.17        4.57      3.43 o 
  10   2   4        0.19        3.42      6.25 o 
 -10   3   4        1.73        3.15      3.79 o 
  -9   3   4       11.40        9.29      3.56 o 
  -8   3   4       12.57       10.90      2.68 o 
  -7   3   4       13.92       11.14      2.10 o 
  -6   3   4       23.52       21.84      2.12 o 
  -5   3   4      228.04      243.94      2.78 o 
  -4   3   4       46.90       39.99      1.43 o 
  -3   3   4       12.22       12.14      0.90 o 
  -2   3   4       63.43       84.83      1.54 o 
  -1   3   4      515.80      519.43      3.52 o 
   0   3   4      984.46      991.32      5.43 o 
   1   3   4      333.57      384.19      3.39 o 
   2   3   4      580.73      549.82      5.66 o 
   3   3   4       15.91       15.60      1.37 o 
   4   3   4      115.40      121.51      3.07 o 
   5   3   4       34.82       31.30      1.43 o 
   6   3   4      374.55      398.90      5.38 o 
   7   3   4        1.82        6.18      2.53 o 
   8   3   4       56.94       58.38      6.01 o 
   9   3   4        0.03       10.27      6.13 o 
  10   3   4        3.59       11.51      7.32 o 
  -9   4   4        0.00       -0.15      2.65 o 
  -8   4   4       32.27       25.59      2.73 o 
  -7   4   4      180.69      193.36      3.59 o 
  -6   4   4       30.15       24.31      1.98 o 
  -5   4   4       21.31       23.03      1.62 o 
  -4   4   4      839.96      855.63      8.28 o 
  -3   4   4       14.19       13.48      0.86 o 
  -2   4   4      296.73      307.89      3.09 o 
  -1   4   4        1.15        2.62      1.09 o 
   0   4   4      352.39      369.97      3.67 o 
   1   4   4       44.44       54.29      1.61 o 
   2   4   4        0.05        3.01      1.16 o 
   3   4   4      226.18      227.89      2.77 o 
   4   4   4       31.92       39.67      1.59 o 
   5   4   4      178.76      211.37      2.90 o 
   6   4   4      190.80      198.38      2.72 o 
   7   4   4      306.62      339.09      5.18 o 
   8   4   4        0.13        0.29      1.22 o 
   9   4   4      275.80      303.36      7.91 o 
  10   4   4       10.90       18.69      4.61 o 
  -9   5   4        2.58        3.87      3.79 o 
  -8   5   4        6.51        8.38      2.76 o 
  -7   5   4       89.96       82.67      2.66 o 
  -6   5   4       76.86       72.70      2.21 o 
  -5   5   4      288.23      304.20      4.02 o 
  -4   5   4      366.72      401.13      4.44 o 
  -3   5   4       99.22       88.19      2.08 o 
  -2   5   4      532.82      556.74      7.25 o 
  -1   5   4        0.23        2.43      1.51 o 
   0   5   4      344.34      396.10      5.07 o 
   1   5   4      769.36      784.35      6.04 o 
   2   5   4      180.16      183.43      2.73 o 
   3   5   4       71.00       84.96      2.64 o 
   4   5   4        0.16        0.35      0.62 o 
   5   5   4       87.39       93.67      3.17 o 
   6   5   4       61.08       56.41      5.68 o 
   7   5   4      777.82      835.05      8.82 o 
   8   5   4       26.94       23.18      3.15 o 
   9   5   4        3.68        2.39      2.76 o 
  10   5   4        7.87        8.16      5.75 o 
  -8   6   4       23.72       23.51      3.19 o 
  -7   6   4       23.73       20.51      2.81 o 
  -6   6   4      117.52      119.49      2.78 o 
  -5   6   4      380.54      403.95      5.70 o 
  -4   6   4       55.21       46.16      1.69 o 
  -3   6   4       43.35       37.66      1.45 o 
  -2   6   4        3.16        3.07      1.37 o 
  -1   6   4       60.70       61.38      1.95 o 
   0   6   4      107.78      127.04      2.51 o 
   1   6   4      188.69      229.09      7.31 o 
   2   6   4      163.20      151.96      2.86 o 
   3   6   4      116.49      119.10      2.62 o 
   4   6   4      351.35      353.54      4.16 o 
   5   6   4       34.24       31.59      2.00 o 
   6   6   4       99.93       90.43      6.22 o 
   7   6   4       95.97       98.27      4.57 o 
   8   6   4      383.98      391.97      8.33 o 
   9   6   4       26.82       22.98      4.69 o 
  10   6   4       16.13       15.27      5.26 o 
  -8   7   4       11.31        8.73      3.09 o 
  -7   7   4        0.33        0.89      1.01 o 
  -6   7   4       62.66       60.11      3.17 o 
  -5   7   4       16.98       16.91      2.21 o 
  -4   7   4      486.58      512.07      5.62 o 
  -3   7   4       13.30       12.90      1.75 o 
  -2   7   4       31.17       31.61      1.43 o 
  -1   7   4      231.24      241.02      4.25 o 
   0   7   4       14.79       14.65      1.70 o 
   1   7   4        4.64        3.59      1.87 o 
   2   7   4       41.82       46.92      2.13 o 
   3   7   4      124.82      107.51      2.78 o 
   4   7   4      708.64      713.54      6.22 o 
   5   7   4       39.51       40.35      3.81 o 
   6   7   4      302.84      273.65      5.29 o 
   7   7   4       88.67       86.81      4.57 o 
   8   7   4      368.55      382.40     12.63 o 
   9   7   4       39.14       41.17      5.11 o 
  -7   8   4        2.03        1.19      1.40 o 
  -6   8   4        0.11        1.54      3.05 o 
  -5   8   4        6.84        7.75      2.46 o 
  -4   8   4      216.77      223.85      4.26 o 
  -3   8   4        0.53        0.15      0.64 o 
  -2   8   4      146.54      154.00      3.15 o 
  -1   8   4       52.86       50.81      2.67 o 
   0   8   4      211.63      224.21      3.82 o 
   1   8   4       89.35       91.42      3.30 o 
   2   8   4       67.39       62.60      2.95 o 
   3   8   4      116.50      124.51      3.33 o 
   4   8   4      123.38      100.38      4.37 o 
   5   8   4        9.39        8.74      2.78 o 
   6   8   4       40.69       33.96      3.21 o 
   7   8   4        5.73        1.54      2.62 o 
   8   8   4       11.42       15.04      4.95 o 
   9   8   4        3.09       13.32      6.81 o 
  -6   9   4       80.00       86.29      4.97 o 
  -5   9   4       23.56       17.59      4.34 o 
  -4   9   4        0.00        2.83      2.85 o 
  -3   9   4      280.66      304.61      5.45 o 
  -2   9   4       69.62       82.57      3.38 o 
  -1   9   4      244.80      242.65      5.16 o 
   0   9   4        7.09        6.48      2.85 o 
   1   9   4        2.53        2.35      1.81 o 
   2   9   4       97.16       92.11      3.54 o 
   3   9   4      110.01       99.49      3.70 o 
   4   9   4      292.33      290.54      9.18 o 
   5   9   4        5.15        3.36      2.71 o 
   6   9   4       24.68       23.10      3.41 o 
   7   9   4       15.89       16.92      3.55 o 
   8   9   4       10.48       13.70      6.96 o 
  -5  10   4       16.19       17.72      4.88 o 
  -4  10   4       65.11       52.39      4.12 o 
  -3  10   4      193.27      178.00      4.85 o 
  -2  10   4       50.41       51.41      3.28 o 
  -1  10   4      289.90      280.55      5.65 o 
   0  10   4      286.58      273.60      6.79 o 
   1  10   4       62.21       62.62      3.30 o 
   2  10   4      177.04      184.09      6.64 o 
   3  10   4        6.75        4.94      3.09 o 
   4  10   4        0.02        2.80      2.77 o 
   5  10   4       17.54       12.33      3.72 o 
   6  10   4       10.32        6.88      3.66 o 
   7  10   4       47.65       69.74      5.00 o 
  -3  11   4        0.12        1.58      3.37 o 
  -2  11   4        3.12        6.23      4.06 o 
  -1  11   4       98.53       91.77      4.00 o 
   0  11   4       17.57       20.32      4.25 o 
   1  11   4        1.34        2.51      4.02 o 
   2  11   4       47.56       37.73      4.29 o 
   3  11   4       51.91       49.25      4.73 o 
   4  11   4        2.52        5.89      4.26 o 
   5  11   4       63.02       62.19      4.97 o 
   0  12   4        6.05       12.89      4.99 o 
   1  12   4        0.81        8.47      4.73 o 
   2  12   4        5.79        5.18      3.87 o 
  -4  -9   5        0.80        5.40      5.55 o 
  -3  -9   5       34.12       37.90      7.73 o 
  -2  -9   5        4.61        2.09      4.17 o 
  -1  -9   5       17.68       19.94      5.11 o 
   0  -9   5      217.23      228.89     11.20 o 
   1  -9   5        7.37        5.13      6.51 o 
   2  -9   5       65.99       61.12      8.17 o 
   3  -9   5       26.61       26.16      7.98 o 
  -5  -8   5        0.42        3.16      3.10 o 
  -4  -8   5       40.94       43.17      4.62 o 
  -3  -8   5        0.54        1.48      2.89 o 
  -2  -8   5        0.27       -0.01      0.65 o 
  -1  -8   5        6.45        5.11      4.29 o 
   0  -8   5        0.46        0.25      1.25 o 
   1  -8   5       12.18        7.11      4.67 o 
   2  -8   5        8.73        2.70      5.58 o 
   3  -8   5        6.55        5.48      4.70 o 
   4  -8   5       22.71       27.09      7.27 o 
   5  -8   5        5.70        2.44      6.03 o 
  -7  -7   5        3.00        6.56      4.79 o 
  -6  -7   5        0.48        4.04      6.41 o 
  -5  -7   5       54.38       60.71      4.61 o 
  -4  -7   5       28.90       23.96      3.90 o 
  -3  -7   5        1.05        3.14      2.56 o 
  -2  -7   5       16.63       10.82      3.21 o 
  -1  -7   5       51.90       57.91      3.97 o 
   0  -7   5        0.59       -0.61      2.22 o 
   1  -7   5       46.74       41.15      3.98 o 
   2  -7   5       36.73       21.59      3.55 o 
   3  -7   5       27.85       23.93      3.57 o 
   4  -7   5       34.49       33.26      3.97 o 
   5  -7   5       53.64       47.46      7.21 o 
   6  -7   5        0.94        4.55      9.89 o 
  -7  -6   5       14.42       12.25      3.11 o 
  -6  -6   5       46.75       48.56      3.40 o 
  -5  -6   5       84.59       91.74      3.87 o 
  -4  -6   5      300.59      329.06      7.12 o 
  -3  -6   5        0.52        2.66      2.95 o 
  -2  -6   5       20.26       17.94      2.56 o 
  -1  -6   5       90.65       92.62      4.45 o 
   0  -6   5       37.48       32.90      3.38 o 
   1  -6   5       25.19       26.61      4.46 o 
   2  -6   5       25.89       23.92      3.32 o 
   3  -6   5        0.89        1.30      1.99 o 
   4  -6   5       12.95       11.72      3.43 o 
   5  -6   5       30.18       36.02      3.52 o 
   6  -6   5        0.65        1.46      8.25 o 
   7  -6   5        0.93       -1.48      7.87 o 
  -8  -5   5        5.35        7.20      3.36 o 
  -7  -5   5        1.16       -0.65      1.24 o 
  -6  -5   5       60.32       62.38      2.50 o 
  -5  -5   5        5.39        6.77      2.01 o 
  -4  -5   5        0.80        0.28      0.73 o 
  -3  -5   5      228.34      234.33      4.81 o 
  -2  -5   5       57.59       67.33      2.75 o 
  -1  -5   5      104.87      113.58      4.42 o 
   0  -5   5      106.33      102.11      4.11 o 
   1  -5   5        0.54       -0.33      0.56 o 
   2  -5   5       31.04       29.13      3.81 o 
   3  -5   5      243.29      240.67      5.64 o 
   4  -5   5       21.58       21.70      3.22 o 
   5  -5   5       73.94       64.92     10.47 o 
   6  -5   5       23.73       16.90      3.84 o 
   7  -5   5       97.54       87.36      5.26 o 
  -9  -4   5       73.86       71.34      3.94 o 
  -8  -4   5       31.24       35.50      3.68 o 
  -7  -4   5       14.04        7.82      2.95 o 
  -6  -4   5      466.90      480.20      9.31 o 
  -5  -4   5        4.50        4.29      1.86 o 
  -4  -4   5        0.12        1.45      1.36 o 
  -3  -4   5       29.89       31.31      2.32 o 
  -2  -4   5        6.35        7.19      1.98 o 
  -1  -4   5      322.53      337.15      8.54 o 
   0  -4   5       20.34       15.16      2.64 o 
   1  -4   5       99.20       91.05      4.85 o 
   2  -4   5       99.30       93.43      3.55 o 
   3  -4   5      236.29      218.13      5.03 o 
   4  -4   5      150.42      149.08      5.86 o 
   5  -4   5      856.22      916.73     23.53 o 
   6  -4   5       58.03       59.81      4.31 o 
   7  -4   5       58.73       50.23      5.99 o 
   8  -4   5       75.04       65.89      7.25 o 
  -9  -3   5       27.64       29.89      3.84 o 
  -8  -3   5       12.30       13.99      3.31 o 
  -7  -3   5       93.31       94.74      3.53 o 
  -6  -3   5      497.27      548.82      7.57 o 
  -5  -3   5       49.87       48.98      2.93 o 
  -4  -3   5        3.07        0.62      0.63 o 
  -3  -3   5      154.94      154.57      3.40 o 
  -2  -3   5      115.68      109.04      2.89 o 
  -1  -3   5      214.78      212.59      4.62 o 
   0  -3   5      155.13      154.05      4.75 o 
   1  -3   5        5.27        0.24      1.23 o 
   2  -3   5      143.77      134.61      3.84 o 
   3  -3   5      235.97      230.86      6.70 o 
   4  -3   5        6.01        4.71      2.84 o 
   5  -3   5      609.99      673.81     11.37 o 
   6  -3   5      169.63      180.62     20.52 o 
   7  -3   5       52.65       47.98      3.63 o 
   8  -3   5       20.59       15.72      6.03 o 
   9  -3   5        0.33        5.80      5.77 o 
  -9  -2   5        3.23        5.43      2.86 o 
  -8  -2   5       15.05       10.16      3.31 o 
  -7  -2   5       79.07       84.86      3.44 o 
  -6  -2   5       91.21       92.29      3.24 o 
  -5  -2   5      110.71      118.03      2.50 o 
  -4  -2   5       64.38       57.68      1.71 o 
  -3  -2   5       15.01       11.88      1.90 o 
  -2  -2   5       14.69       12.36      1.66 o 
  -1  -2   5       14.65       13.82      1.68 o 
   0  -2   5      528.79      499.95      5.96 o 
   1  -2   5      230.50      223.73      4.24 o 
   2  -2   5     5184.97     5032.23     19.32 o 
   3  -2   5      182.30      180.79      5.96 o 
   4  -2   5       45.24       38.65      3.71 o 
   5  -2   5       11.48       12.00      3.33 o 
   6  -2   5      467.91      456.06     11.32 o 
   7  -2   5        3.16        1.69     10.47 o 
   8  -2   5       90.07       96.14      7.22 o 
   9  -2   5       22.70       22.55      5.98 o 
  -9  -1   5        5.77        8.68      3.55 o 
  -8  -1   5       16.04       12.41      2.79 o 
  -7  -1   5       48.99       47.27      2.97 o 
  -6  -1   5      748.08      761.57     10.64 o 
  -5  -1   5       90.08       87.20      2.45 o 
  -4  -1   5        8.41        7.77      1.50 o 
  -3  -1   5       71.27       69.68      1.67 o 
  -2  -1   5       20.83       20.67      1.71 o 
  -1  -1   5       83.28       81.83      2.18 o 
   0  -1   5      502.24      515.90      5.44 o 
   1  -1   5       22.49       24.61      1.96 o 
   2  -1   5     3648.79     3720.53     23.51 o 
   3  -1   5      650.75      706.54     10.67 o 
   4  -1   5        6.29        4.73      2.55 o 
   5  -1   5        6.43        3.02      2.65 o 
   6  -1   5      112.15      107.12      4.35 o 
   7  -1   5       47.08       45.65      2.57 o 
   8  -1   5        0.47        1.37      3.47 o 
   9  -1   5        0.22       -0.40      3.73 o 
  10  -1   5       17.91       22.30      9.94 o 
  -9   0   5        2.97        4.73      3.87 o 
  -8   0   5        7.30        7.17      3.13 o 
  -7   0   5        0.18        0.41      1.67 o 
  -6   0   5       17.62       18.70      2.17 o 
  -5   0   5       28.77       29.51      1.74 o 
  -4   0   5       15.04       10.68      1.41 o 
  -3   0   5      935.72      999.92      8.01 o 
  -2   0   5      306.48      296.13      3.32 o 
  -1   0   5      140.51      132.18      3.92 o 
   0   0   5        8.42        8.33      1.62 o 
   1   0   5        8.61       14.32      1.54 o 
   2   0   5     1869.15     1958.03     19.10 o 
   3   0   5      723.40      707.93      7.07 o 
   4   0   5      462.71      478.37     10.60 o 
   5   0   5      466.88      474.77      6.93 o 
   6   0   5       26.56       26.74      2.15 o 
   7   0   5        1.03        1.53      1.79 o 
   8   0   5       77.22       74.22      4.98 o 
   9   0   5      173.51      182.67     10.43 o 
  10   0   5      225.34      270.22      9.60 o 
  -9   1   5        4.36        8.85      3.79 o 
  -8   1   5       22.68       19.41      2.08 o 
  -7   1   5       50.33       45.08      2.46 o 
  -6   1   5      199.81      199.06      2.82 o 
  -5   1   5     1004.45     1040.19      5.98 o 
  -4   1   5      391.57      379.24      4.52 o 
  -3   1   5      490.17      563.67      4.19 o 
  -2   1   5      581.63      604.43      6.37 o 
  -1   1   5       44.45       46.77      2.41 o 
   0   1   5      265.79      250.83      3.29 o 
   1   1   5       66.47       68.12      7.96 o 
   2   1   5       72.37      101.86      6.90 o 
   3   1   5      944.91      921.73      9.37 o 
   4   1   5      114.53      112.35      2.64 o 
   5   1   5      106.70      105.66      3.42 o 
   6   1   5      380.58      390.56     11.39 o 
   7   1   5       54.85       58.68      3.06 o 
   8   1   5        0.01       -0.87      1.98 o 
   9   1   5       29.33       22.00      4.96 o 
  10   1   5       58.47       58.56      5.24 o 
  -9   2   5        2.54        2.54      4.33 o 
  -8   2   5       18.24       14.20      2.46 o 
  -7   2   5      186.00      163.04      3.39 o 
  -6   2   5        3.96        3.90      1.24 o 
  -5   2   5      200.60      197.68      2.40 o 
  -4   2   5     1148.18     1154.08      5.31 o 
  -3   2   5        6.45        8.89      1.10 o 
  -2   2   5        8.47       11.24      1.44 o 
  -1   2   5      885.27      759.93      6.78 o 
   0   2   5       18.16       17.58      0.82 o 
   1   2   5       42.71       50.58      2.28 o 
   2   2   5        7.89        7.63      1.80 o 
   3   2   5      146.89      183.46      3.18 o 
   4   2   5       47.92       45.17      2.17 o 
   5   2   5      193.57      205.24      3.77 o 
   6   2   5       66.79       68.65      2.17 o 
   7   2   5        3.35        1.83      1.34 o 
   8   2   5       33.92       33.37      4.70 o 
   9   2   5        0.28        2.20      3.61 o 
  10   2   5        7.32       11.70      4.73 o 
  -9   3   5       66.42       74.97      4.88 o 
  -8   3   5       41.69       36.16      2.75 o 
  -7   3   5        0.70        3.11      1.91 o 
  -6   3   5       14.32       12.76      1.63 o 
  -5   3   5        1.08        0.66      0.63 o 
  -4   3   5      392.40      398.35      2.97 o 
  -3   3   5       70.81       78.58      1.72 o 
  -2   3   5       41.32       32.19      0.88 o 
  -1   3   5       60.91       78.60      1.72 o 
   0   3   5       35.16       42.31      1.94 o 
   1   3   5       72.66      108.55      2.18 o 
   2   3   5       45.40       54.07      3.01 o 
   3   3   5      738.37      722.83      7.64 o 
   4   3   5      192.95      188.94      3.49 o 
   5   3   5      553.11      609.22      7.25 o 
   6   3   5      130.75      133.41      2.17 o 
   7   3   5      161.55      166.00      3.80 o 
   8   3   5       24.63       31.30      9.23 o 
   9   3   5        8.12       11.44      3.94 o 
  10   3   5      123.25      145.31      6.72 o 
  -9   4   5        8.15        7.55      4.22 o 
  -8   4   5        2.37        3.89      2.61 o 
  -7   4   5        0.56        0.77      1.53 o 
  -6   4   5       25.63       31.19      1.92 o 
  -5   4   5        3.15        4.17      1.67 o 
  -4   4   5        0.09        0.02      0.27 o 
  -3   4   5        8.20        7.61      1.06 o 
  -2   4   5      106.30      108.53      2.00 o 
  -1   4   5     1288.08     1378.85     13.34 o 
   0   4   5      182.06      169.25      2.53 o 
   1   4   5     1119.31     1104.79      7.40 o 
   2   4   5      493.44      464.98      5.96 o 
   3   4   5      172.64      163.89      3.05 o 
   4   4   5      287.33      305.84      3.19 o 
   5   4   5      436.76      450.20      6.06 o 
   6   4   5       51.01       52.38      1.71 o 
   7   4   5       25.09       28.08      2.32 o 
   8   4   5       39.50       39.04      3.51 o 
   9   4   5        4.08        1.54      4.19 o 
  10   4   5        1.84        3.11      3.08 o 
  -9   5   5        2.26        0.13      1.60 o 
  -8   5   5       11.83       11.62      3.11 o 
  -7   5   5       78.62       78.04      2.51 o 
  -6   5   5        1.35        1.98      1.32 o 
  -5   5   5       24.34       21.72      2.27 o 
  -4   5   5      245.54      244.70      3.42 o 
  -3   5   5        0.25        1.53      1.09 o 
  -2   5   5      103.12      105.45      2.27 o 
  -1   5   5      817.63      880.63      5.38 o 
   0   5   5       55.49       64.02      3.02 o 
   1   5   5        7.11        6.38      1.24 o 
   2   5   5       19.19       11.92      1.33 o 
   3   5   5      204.77      188.89      2.62 o 
   4   5   5      135.53      138.47      2.72 o 
   5   5   5        8.67        9.63      1.74 o 
   6   5   5      202.60      209.49      4.49 o 
   7   5   5        4.19        6.84      3.22 o 
   8   5   5      116.64      142.90      4.76 o 
   9   5   5       17.72       14.25      4.43 o 
  10   5   5        1.14        4.45      4.50 o 
  -8   6   5        1.95        3.62      3.88 o 
  -7   6   5      161.98      173.74      6.07 o 
  -6   6   5       61.80       59.45      2.21 o 
  -5   6   5        1.25        0.62      0.92 o 
  -4   6   5     1554.76     1621.89      8.34 o 
  -3   6   5      153.03      163.75      2.47 o 
  -2   6   5       16.27       15.77      1.78 o 
  -1   6   5       20.68       18.34      2.23 o 
   0   6   5      802.85      853.59     11.66 o 
   1   6   5        1.55        1.98      1.94 o 
   2   6   5        5.83        3.36      1.35 o 
   3   6   5      111.52      103.19      2.63 o 
   4   6   5       73.89       80.70      2.43 o 
   5   6   5       50.02       51.65      2.29 o 
   6   6   5      587.65      586.26      8.68 o 
   7   6   5      165.76      167.56      5.62 o 
   8   6   5       28.57       26.55      3.26 o 
   9   6   5       86.16       89.77      5.66 o 
  -7   7   5        3.55        1.31      3.28 o 
  -6   7   5       51.71       40.50      2.76 o 
  -5   7   5       19.36       15.03      2.47 o 
  -4   7   5       43.68       41.08      2.20 o 
  -3   7   5      341.86      342.31      5.36 o 
  -2   7   5        7.48        7.61      1.67 o 
  -1   7   5       24.55       30.68      2.22 o 
   0   7   5        0.09        2.42      1.47 o 
   1   7   5        6.95        6.44      1.63 o 
   2   7   5       76.24       68.66      2.40 o 
   3   7   5       10.19        8.59      1.86 o 
   4   7   5      825.97      817.78     11.01 o 
   5   7   5      227.06      217.95      3.81 o 
   6   7   5       72.16       89.91      4.28 o 
   7   7   5       79.53       82.35      8.00 o 
   8   7   5       10.09       10.41      3.68 o 
   9   7   5        1.44       -0.17      0.44 o 
  -7   8   5        1.29        4.21      4.26 o 
  -6   8   5        0.06        4.59      5.75 o 
  -5   8   5        2.55        6.54      2.52 o 
  -4   8   5      267.36      294.35      4.43 o 
  -3   8   5        9.24        7.59      1.95 o 
  -2   8   5       31.65       32.40      2.55 o 
  -1   8   5        4.23        4.71      2.27 o 
   0   8   5        3.10        4.28      1.93 o 
   1   8   5      186.51      199.76      5.21 o 
   2   8   5      174.65      147.54      3.80 o 
   3   8   5        9.41        8.02      2.01 o 
   4   8   5     1259.74     1281.61      8.78 o 
   5   8   5      134.86      136.23      3.46 o 
   6   8   5       26.97       20.63      3.16 o 
   7   8   5        0.06        4.38      4.04 o 
   8   8   5       59.40       53.52      4.80 o 
  -6   9   5       14.09       10.40      7.09 o 
  -5   9   5      293.09      336.74      7.56 o 
  -4   9   5      213.81      229.70      4.99 o 
  -3   9   5      114.57      110.01      3.72 o 
  -2   9   5      137.84      146.49      4.08 o 
  -1   9   5        5.42        6.55      2.35 o 
   0   9   5      122.60      116.34      3.79 o 
   1   9   5      132.84      150.23      5.13 o 
   2   9   5       33.43       33.35      2.74 o 
   3   9   5      353.81      349.85      5.79 o 
   4   9   5       58.98       57.54      2.76 o 
   5   9   5      171.61      174.97      5.32 o 
   6   9   5        5.97        5.81      4.18 o 
   7   9   5        0.18        0.13      0.81 o 
   8   9   5        0.02        5.61      5.82 o 
  -4  10   5       58.18       55.07      3.92 o 
  -3  10   5      253.04      261.34      5.54 o 
  -2  10   5        7.46        8.86      3.33 o 
  -1  10   5       81.59       77.49      3.07 o 
   0  10   5       14.29        8.60      2.83 o 
   1  10   5        0.91        3.78      2.20 o 
   2  10   5        0.03        2.48      2.58 o 
   3  10   5       33.06       28.62      3.23 o 
   4  10   5       15.26       17.82      6.00 o 
   5  10   5        5.30        7.09      4.27 o 
   6  10   5       50.94       39.18      3.83 o 
   7  10   5        4.96        5.33      4.10 o 
  -3  11   5        2.65        5.44      3.18 o 
  -2  11   5        6.61        4.29      3.66 o 
  -1  11   5       69.85       61.79      3.46 o 
   0  11   5        8.35        4.03      2.69 o 
   1  11   5        3.46        4.24      3.50 o 
   2  11   5       66.43       43.00      3.85 o 
   3  11   5      122.59      150.61      5.97 o 
   4  11   5       10.20        6.25      4.35 o 
   5  11   5        0.22        3.16      3.36 o 
   1  12   5       46.05       48.31      5.42 o 
   2  12   5        0.12        3.80      5.61 o 
  -1  -9   6        0.80       -0.17      1.44 o 
   0  -9   6        5.46       10.33      7.09 o 
  -4  -8   6        9.95        7.61      4.32 o 
  -3  -8   6       37.59       37.97      4.41 o 
  -2  -8   6       28.76       21.26      6.63 o 
  -1  -8   6        9.10        7.16      6.55 o 
   0  -8   6        0.27        6.90      4.37 o 
   1  -8   6        3.45        3.86      4.78 o 
   2  -8   6       30.10       26.74      4.63 o 
   3  -8   6        1.52        0.96     10.20 o 
  -6  -7   6      269.78      325.03      9.66 o 
  -5  -7   6       46.42       49.50      4.76 o 
  -4  -7   6       10.62        8.80      4.81 o 
  -3  -7   6        9.04        9.01      3.89 o 
  -2  -7   6       26.17       26.70      2.95 o 
  -1  -7   6        0.09        0.32      0.91 o 
   0  -7   6       51.92       52.95      4.35 o 
   1  -7   6       11.58       12.82      3.67 o 
   2  -7   6       16.00       18.24      4.34 o 
   3  -7   6        0.03        2.73      3.14 o 
   4  -7   6       16.17       14.04      4.43 o 
   5  -7   6        0.40       -1.98      8.36 o 
  -7  -6   6        0.34       -0.79      1.97 o 
  -6  -6   6       55.72       70.02      5.81 o 
  -5  -6   6        0.23        7.30      3.97 o 
  -4  -6   6        2.70        2.73      3.78 o 
  -3  -6   6       10.69        9.98      2.78 o 
  -2  -6   6       10.26        9.10      3.29 o 
  -1  -6   6        2.12        3.53      3.03 o 
   0  -6   6       22.98       24.88      3.61 o 
   1  -6   6       12.65        5.72      3.58 o 
   2  -6   6       17.57       12.50      3.66 o 
   3  -6   6      292.17      294.01      7.26 o 
   4  -6   6      117.16      132.85      5.07 o 
   5  -6   6        0.22       -0.93      3.19 o 
   6  -6   6        2.53        1.13      4.41 o 
  -7  -5   6        3.98        6.60      2.86 o 
  -6  -5   6      142.61      160.38      3.84 o 
  -5  -5   6       15.71       18.04      2.95 o 
  -4  -5   6       63.11       67.61      3.27 o 
  -3  -5   6       19.08       16.14      2.70 o 
  -2  -5   6       57.94       58.04      3.88 o 
  -1  -5   6      141.46      138.17      4.84 o 
   0  -5   6       18.74       16.73      3.16 o 
   1  -5   6        1.48        2.05      4.59 o 
   2  -5   6      385.39      388.89     10.76 o 
   3  -5   6       93.89      111.63      4.86 o 
   4  -5   6        0.86       -0.54      2.59 o 
   5  -5   6        1.92        3.32      5.26 o 
   6  -5   6        0.72        1.13      3.14 o 
   7  -5   6        0.04        1.08      4.26 o 
  -8  -4   6        1.38       -1.57      6.03 o 
  -7  -4   6        3.64        3.41      2.21 o 
  -6  -4   6       28.04       28.82      2.36 o 
  -5  -4   6       29.62       32.73      2.45 o 
  -4  -4   6       22.76       25.26      2.24 o 
  -3  -4   6      307.22      330.46      7.60 o 
  -2  -4   6       51.14       53.44      3.27 o 
  -1  -4   6       14.93       18.44      2.83 o 
   0  -4   6       62.34       60.65      3.63 o 
   1  -4   6       22.00       22.62      6.89 o 
   2  -4   6      187.38      191.52      5.15 o 
   3  -4   6      190.48      185.73      5.05 o 
   4  -4   6      148.95      149.07      4.90 o 
   5  -4   6        7.31        5.62      4.00 o 
   6  -4   6       23.15       20.32      3.68 o 
   7  -4   6        0.00        1.01      2.73 o 
   8  -4   6       20.60       19.91      7.24 o 
  -8  -3   6       58.35       57.75      3.84 o 
  -7  -3   6        4.18        1.31      1.58 o 
  -6  -3   6      265.50      267.31      5.56 o 
  -5  -3   6        5.28        5.02      1.79 o 
  -4  -3   6       16.61       17.41      2.05 o 
  -3  -3   6      156.72      163.17      3.77 o 
  -2  -3   6        8.07        6.62      2.06 o 
  -1  -3   6       40.39       38.12      2.89 o 
   0  -3   6        5.51        3.46      2.69 o 
   1  -3   6      247.11      243.34      5.13 o 
   2  -3   6      950.84      957.59      9.67 o 
   3  -3   6      101.65      104.41      6.06 o 
   4  -3   6      406.31      410.29      6.95 o 
   5  -3   6      301.67      328.05      8.81 o 
   6  -3   6       88.11       88.55      4.12 o 
   7  -3   6       49.14       46.89      3.84 o 
   8  -3   6       33.50       27.81      7.50 o 
   9  -3   6        1.18        0.60      4.73 o 
  -9  -2   6       65.24       71.18      5.84 o 
  -8  -2   6        0.14       -0.18      2.34 o 
  -7  -2   6       59.04       59.28      2.81 o 
  -6  -2   6      131.91      126.42      3.78 o 
  -5  -2   6      457.30      462.07      4.16 o 
  -4  -2   6       87.68       87.09      2.48 o 
  -3  -2   6      156.80      156.95      3.50 o 
  -2  -2   6      268.20      273.49      4.12 o 
  -1  -2   6       28.23       26.81      3.48 o 
   0  -2   6       43.02       38.87      2.59 o 
   1  -2   6       66.62       65.78      3.03 o 
   2  -2   6       58.26       59.19      2.97 o 
   3  -2   6      366.15      371.50      7.59 o 
   4  -2   6      395.04      396.07      9.20 o 
   5  -2   6      177.41      177.31      5.02 o 
   6  -2   6       77.93       78.19      3.89 o 
   7  -2   6        2.65        3.41      3.56 o 
   8  -2   6      129.91      146.18      5.73 o 
   9  -2   6       22.17       30.03      6.39 o 
  -9  -1   6        0.60        0.09      1.25 o 
  -8  -1   6        2.36        4.27      3.47 o 
  -7  -1   6        0.70        0.22      0.91 o 
  -6  -1   6      141.95      136.52      3.31 o 
  -5  -1   6        7.45        7.20      1.59 o 
  -4  -1   6        7.73        7.52      1.49 o 
  -3  -1   6       40.02       36.54      2.08 o 
  -2  -1   6       53.50       53.00      2.21 o 
  -1  -1   6       24.18       27.19      2.44 o 
   0  -1   6      812.21      773.73     15.35 o 
   1  -1   6       51.82       53.17      2.45 o 
   2  -1   6      626.77      652.53     17.00 o 
   3  -1   6       10.02        6.38      3.26 o 
   4  -1   6        9.48        6.75      3.91 o 
   5  -1   6        4.58        2.50      1.75 o 
   6  -1   6        2.96        0.06      1.29 o 
   7  -1   6       89.50       93.30      3.76 o 
   8  -1   6        1.98        4.08      3.43 o 
   9  -1   6        0.53        3.12      6.03 o 
  -9   0   6        1.26        0.57      1.46 o 
  -8   0   6       43.31       39.74      3.55 o 
  -7   0   6      101.68       85.41      3.73 o 
  -6   0   6     1202.96     1184.82     11.81 o 
  -5   0   6      159.73      156.23      2.72 o 
  -4   0   6        3.01        4.63      1.44 o 
  -3   0   6      844.14      880.32     14.22 o 
  -2   0   6      136.69      135.25      2.58 o 
  -1   0   6       11.09       13.77      1.47 o 
   0   0   6       92.42       96.99      2.59 o 
   1   0   6       73.57       64.31      2.42 o 
   2   0   6      627.65      644.25      6.62 o 
   3   0   6      222.07      238.97      4.54 o 
   4   0   6      116.63      110.66      3.78 o 
   5   0   6       11.44       13.90      4.24 o 
   6   0   6       21.51       19.90      2.22 o 
   7   0   6       52.67       53.14      2.96 o 
   8   0   6       43.60       35.81      4.94 o 
   9   0   6        5.44        0.20      1.31 o 
  10   0   6        8.89        9.29      5.15 o 
  -9   1   6       30.86       26.72      3.90 o 
  -8   1   6        3.20        1.19      3.17 o 
  -7   1   6       11.39        7.85      2.80 o 
  -6   1   6      574.23      542.85      5.33 o 
  -5   1   6       58.57       55.73      1.73 o 
  -4   1   6      124.92      129.27      2.66 o 
  -3   1   6       59.40       52.33      2.59 o 
  -2   1   6      308.32      312.74      5.21 o 
  -1   1   6        4.41        1.73      0.95 o 
   0   1   6        8.57        6.86      1.67 o 
   1   1   6      546.02      569.35      7.85 o 
   2   1   6       53.49       51.66      2.20 o 
   3   1   6      180.65      170.50      3.74 o 
   4   1   6      194.29      195.43      3.52 o 
   5   1   6       12.83        9.49      2.21 o 
   6   1   6      101.42       93.66      3.67 o 
   7   1   6      120.15      127.35      5.93 o 
   8   1   6       91.94       64.90      4.54 o 
   9   1   6        5.12        4.79      3.79 o 
  10   1   6       89.36       92.41      6.24 o 
  -9   2   6        2.43        2.89      3.57 o 
  -8   2   6       23.57       22.41      3.05 o 
  -7   2   6       76.40       67.68      3.47 o 
  -6   2   6       38.04       36.15      2.13 o 
  -5   2   6       52.24       48.03      1.92 o 
  -4   2   6      189.81      193.59      2.81 o 
  -3   2   6      229.31      242.20      4.88 o 
  -2   2   6        8.70        8.41      1.54 o 
  -1   2   6      224.61      221.49      3.59 o 
   0   2   6      411.14      441.15      5.01 o 
   1   2   6      548.13      582.29      9.85 o 
   2   2   6      359.36      411.69      4.28 o 
   3   2   6      294.61      277.26      3.94 o 
   4   2   6       68.52       69.27      2.57 o 
   5   2   6      443.78      457.22      7.25 o 
   6   2   6       30.25       36.21      2.51 o 
   7   2   6        0.52        0.35      0.76 o 
   8   2   6       49.60       49.06      4.27 o 
   9   2   6      113.03      106.33      5.85 o 
  10   2   6       69.37       74.98      6.02 o 
  -9   3   6        3.60        4.25      4.04 o 
  -8   3   6        0.95       -0.21      1.14 o 
  -7   3   6       50.53       40.67      2.74 o 
  -6   3   6        7.35        6.45      2.01 o 
  -5   3   6       15.70       17.98      1.36 o 
  -4   3   6       61.84       55.85      2.19 o 
  -3   3   6      307.56      315.03      7.35 o 
  -2   3   6        0.15       -0.67      1.65 o 
  -1   3   6       13.76        9.70      1.26 o 
   0   3   6      102.04      102.92      2.68 o 
   1   3   6        3.50        2.38      1.20 o 
   2   3   6      517.97      535.77      4.85 o 
   3   3   6      128.08      160.61      3.21 o 
   4   3   6       60.18       58.52      3.00 o 
   5   3   6       51.56       53.75      2.59 o 
   6   3   6      176.48      185.79      3.39 o 
   7   3   6       67.11       66.20      2.65 o 
   8   3   6        0.75        0.94      1.62 o 
   9   3   6      132.05      127.90      6.06 o 
  10   3   6        1.16       10.68      5.93 o 
  -8   4   6        0.12        2.54      3.12 o 
  -7   4   6       38.96       36.66      2.84 o 
  -6   4   6       73.10       72.57      2.80 o 
  -5   4   6        0.02       -0.35      1.03 o 
  -4   4   6      297.60      297.14      2.98 o 
  -3   4   6       95.94      100.44      1.69 o 
  -2   4   6       16.43       13.79      0.63 o 
  -1   4   6        5.13        5.07      0.76 o 
   0   4   6      259.27      282.81      4.25 o 
   1   4   6      116.26      124.57      2.99 o 
   2   4   6        3.31        2.20      1.55 o 
   3   4   6       21.61       26.32      1.90 o 
   4   4   6       75.88       77.17      2.31 o 
   5   4   6       28.70       22.09      1.54 o 
   6   4   6       13.38       16.81      1.87 o 
   7   4   6      180.50      171.48      3.24 o 
   8   4   6        7.87        7.42      2.79 o 
   9   4   6        0.49        3.47      3.18 o 
  10   4   6       12.14       20.90      4.95 o 
  -8   5   6        1.11        0.86      3.05 o 
  -7   5   6       23.77       19.26      2.93 o 
  -6   5   6        1.07        0.64      1.49 o 
  -5   5   6      198.55      198.74      4.32 o 
  -4   5   6      256.63      264.32      4.09 o 
  -3   5   6        3.25        5.40      1.44 o 
  -2   5   6      116.77      116.73      1.74 o 
  -1   5   6      215.37      217.51      4.28 o 
   0   5   6       31.57       30.20      1.63 o 
   1   5   6     1051.70     1085.75      6.35 o 
   2   5   6      216.06      250.72      3.15 o 
   3   5   6       16.74       17.57      1.68 o 
   4   5   6       38.07       39.00      1.78 o 
   5   5   6     1624.81     1672.55     14.48 o 
   6   5   6       14.56       11.30      2.20 o 
   7   5   6        0.92        0.60      3.68 o 
   8   5   6        5.57        6.63      2.74 o 
   9   5   6        6.78        7.04      5.04 o 
  10   5   6        5.17        7.35      5.31 o 
  -8   6   6      100.70      104.74      8.78 o 
  -7   6   6       16.41       12.04      4.51 o 
  -6   6   6       29.21       28.50      3.10 o 
  -5   6   6       50.92       50.08      2.82 o 
  -4   6   6       18.77       24.27      2.41 o 
  -3   6   6       69.22       75.74      2.29 o 
  -2   6   6      107.07      103.19      2.48 o 
  -1   6   6       45.15       45.13      2.15 o 
   0   6   6       14.25        9.99      1.70 o 
   1   6   6      171.02      183.64      3.44 o 
   2   6   6       69.44       71.31      1.99 o 
   3   6   6       44.92       39.63      1.80 o 
   4   6   6      428.78      421.91      5.67 o 
   5   6   6       44.83       43.23      2.32 o 
   6   6   6      460.67      482.94      6.70 o 
   7   6   6       26.69       22.85      3.77 o 
   8   6   6      104.00       92.59      3.86 o 
   9   6   6       23.80       17.92      4.50 o 
  -7   7   6       10.70       11.38      5.28 o 
  -6   7   6       18.37       23.71      4.50 o 
  -5   7   6       68.50       72.12      3.22 o 
  -4   7   6      396.44      423.66      9.66 o 
  -3   7   6      202.77      215.26      5.01 o 
  -2   7   6      113.69      117.40      3.25 o 
  -1   7   6        5.43        6.64      2.07 o 
   0   7   6       89.93       88.97      2.95 o 
   1   7   6       23.71       27.23      2.22 o 
   2   7   6       93.29      102.58      2.76 o 
   3   7   6       30.37       30.32      2.15 o 
   4   7   6       72.65       68.44      2.52 o 
   5   7   6       52.77       49.93      3.53 o 
   6   7   6      517.68      526.20      8.80 o 
   7   7   6      152.49      153.03      4.95 o 
   8   7   6        3.32        2.73      4.59 o 
   9   7   6        0.08        0.19      3.62 o 
  -6   8   6      283.38      322.17     14.46 o 
  -5   8   6      265.70      291.27      5.61 o 
  -4   8   6      222.96      240.02      6.58 o 
  -3   8   6       36.40       33.08      3.02 o 
  -2   8   6       41.34       33.73      3.12 o 
  -1   8   6       18.75       24.23      2.45 o 
   0   8   6      132.07      111.62      3.52 o 
   1   8   6      185.93      175.82      4.09 o 
   2   8   6      204.52      191.41      6.55 o 
   3   8   6        1.53        0.03      0.88 o 
   4   8   6       23.89       27.51      2.33 o 
   5   8   6        1.24        0.37      2.12 o 
   6   8   6       10.31        9.89      3.60 o 
   7   8   6       23.96       24.98      4.42 o 
   8   8   6        0.03        4.13      3.02 o 
  -5   9   6      227.09      242.27      5.42 o 
  -4   9   6       35.98       36.75      3.57 o 
  -3   9   6        8.96        4.95      2.86 o 
  -2   9   6        1.49        5.05      3.82 o 
  -1   9   6      133.10      142.25      3.94 o 
   0   9   6       14.37       14.76      2.54 o 
   1   9   6        2.85        2.49      1.97 o 
   2   9   6       18.43       13.88      2.57 o 
   3   9   6      204.34      200.88      4.64 o 
   4   9   6      157.96      149.41      3.68 o 
   5   9   6       46.97       36.85      2.73 o 
   6   9   6       61.55       52.91      4.25 o 
   7   9   6       16.84       15.59      5.06 o 
  -4  10   6       83.78       95.60      5.13 o 
  -3  10   6       22.80       19.66      6.27 o 
  -2  10   6       89.05       94.65      4.86 o 
  -1  10   6        6.04        9.20      3.32 o 
   0  10   6      258.63      253.13      5.42 o 
   1  10   6        2.01        0.96      1.65 o 
   2  10   6        2.18        3.33      2.52 o 
   3  10   6      248.52      242.96      5.38 o 
   4  10   6       34.34       34.67      2.95 o 
   5  10   6       22.90       15.33      3.05 o 
   6  10   6       24.32       27.80      3.78 o 
  -2  11   6        2.36        3.19      3.53 o 
  -1  11   6        1.25       -0.31      3.73 o 
   0  11   6       33.77       30.45      3.72 o 
   1  11   6        2.19        0.50      2.70 o 
   2  11   6        9.39        7.89      3.67 o 
   3  11   6      197.29      165.94      5.20 o 
   4  11   6       42.03       43.39      3.86 o 
   5  11   6        5.45       12.77      5.29 o 
  -2  -8   7        6.20        5.75      6.19 o 
  -1  -8   7       25.72       24.79      5.11 o 
   0  -8   7       55.14       62.79      5.00 o 
   1  -8   7       31.58       40.27      5.38 o 
  -4  -7   7       22.33       20.70      5.08 o 
  -3  -7   7       30.59       28.17      4.45 o 
  -2  -7   7        1.68        2.97      2.97 o 
  -1  -7   7       86.99       84.62      5.10 o 
   0  -7   7       24.42       21.16      4.61 o 
   1  -7   7        0.59        3.45      3.71 o 
   2  -7   7       62.47       72.96      4.74 o 
   3  -7   7       46.56       34.54      4.62 o 
   4  -7   7       12.02       13.45      4.82 o 
  -6  -6   7       24.39       28.02      4.85 o 
  -5  -6   7      179.09      196.96      6.49 o 
  -4  -6   7        7.42        8.65      3.91 o 
  -3  -6   7        7.06        8.88      3.23 o 
  -2  -6   7        0.37       -0.33      4.03 o 
  -1  -6   7       41.78       36.73      3.18 o 
   0  -6   7      111.61      104.99      5.79 o 
   1  -6   7       45.90       42.02      4.27 o 
   2  -6   7        2.68        4.37      4.38 o 
   3  -6   7       15.10       14.11      4.09 o 
   4  -6   7       42.25       31.42      4.33 o 
   5  -6   7       44.23       48.10      4.84 o 
  -7  -5   7        0.30        0.30      0.81 o 
  -6  -5   7        7.84       12.10      3.97 o 
  -5  -5   7       30.16       32.21      3.41 o 
  -4  -5   7        0.05        1.72      2.07 o 
  -3  -5   7        2.27        1.59      1.56 o 
  -2  -5   7        5.46        4.09      3.06 o 
  -1  -5   7        7.17       13.16      3.44 o 
   0  -5   7        1.47        2.71      4.38 o 
   1  -5   7       23.10       23.61      4.04 o 
   2  -5   7       27.45       38.09      3.60 o 
   3  -5   7        6.23        5.97      3.94 o 
   4  -5   7       80.65       74.94      4.35 o 
   5  -5   7       15.05       16.65      4.25 o 
   6  -5   7        0.11        1.65      4.33 o 
  -7  -4   7        0.13        0.32      3.18 o 
  -6  -4   7       26.46       23.95      3.63 o 
  -5  -4   7      120.81      131.74      5.48 o 
  -4  -4   7      163.81      181.56      3.88 o 
  -3  -4   7       56.66       51.37      3.32 o 
  -2  -4   7       56.80       58.41      3.80 o 
  -1  -4   7       35.00       30.27      3.11 o 
   0  -4   7       25.12       19.94      3.31 o 
   1  -4   7       34.52       31.75      5.46 o 
   2  -4   7      110.20      111.29      4.54 o 
   3  -4   7     2083.63     2178.77     60.49 o 
   4  -4   7       17.46       15.11      3.66 o 
   5  -4   7        8.17        4.48      5.16 o 
   6  -4   7       17.75       14.18      3.49 o 
   7  -4   7        5.08        1.12      3.37 o 
  -8  -3   7       10.46        9.27      3.87 o 
  -7  -3   7       49.73       38.93      3.46 o 
  -6  -3   7        3.01        4.38      2.58 o 
  -5  -3   7       76.70       76.77      2.94 o 
  -4  -3   7       25.29       24.96      2.60 o 
  -3  -3   7       81.29       78.82      3.13 o 
  -2  -3   7        2.74        2.83      1.92 o 
  -1  -3   7       12.94       10.89      2.72 o 
   0  -3   7       18.72       15.55      2.77 o 
   1  -3   7      103.94       99.72      4.04 o 
   2  -3   7        4.19        5.61      2.75 o 
   3  -3   7        1.84        1.51      3.88 o 
   4  -3   7        5.82        7.36      3.05 o 
   5  -3   7       15.12       16.42      3.48 o 
   6  -3   7       12.20       16.14      3.95 o 
   7  -3   7        0.99        0.98      2.67 o 
   8  -3   7       12.52       12.70      7.59 o 
  -8  -2   7       58.27       60.70      4.00 o 
  -7  -2   7        1.34        0.11      0.97 o 
  -6  -2   7       11.61        8.70      3.22 o 
  -5  -2   7       53.51       54.25      2.53 o 
  -4  -2   7       83.89       74.95      3.30 o 
  -3  -2   7        0.91        1.41      1.79 o 
  -2  -2   7       58.97       53.18      2.96 o 
  -1  -2   7       87.12       91.86      2.83 o 
   0  -2   7        0.72        0.49      0.93 o 
   1  -2   7       74.71       75.27      3.33 o 
   2  -2   7       80.58       80.80      3.50 o 
   3  -2   7       36.09       36.09      2.97 o 
   4  -2   7     1786.49     1844.53     48.82 o 
   5  -2   7       27.95       26.20      3.24 o 
   6  -2   7        0.32       -0.77      2.39 o 
   7  -2   7       38.48       33.30      3.98 o 
   8  -2   7        5.31        5.85      3.81 o 
  -8  -1   7      222.29      204.75      5.58 o 
  -7  -1   7      164.56      147.36      5.77 o 
  -6  -1   7       78.44       82.39      4.11 o 
  -5  -1   7       59.02       57.01      3.10 o 
  -4  -1   7      135.14      140.04      3.46 o 
  -3  -1   7        4.51        4.55      1.83 o 
  -2  -1   7      749.49      765.88      6.53 o 
  -1  -1   7       25.89       25.09      2.30 o 
   0  -1   7        4.59        3.79      2.20 o 
   1  -1   7        7.86        9.04      2.02 o 
   2  -1   7       51.11       48.40      2.89 o 
   3  -1   7       74.20       72.63      2.73 o 
   4  -1   7       25.06       23.92      2.90 o 
   5  -1   7      247.77      243.12      6.92 o 
   6  -1   7       50.08       46.30      5.27 o 
   7  -1   7        6.77        6.57      2.42 o 
   8  -1   7       15.25       25.88      6.14 o 
   9  -1   7        0.90        2.41     10.56 o 
  -8   0   7       61.64       59.04      4.30 o 
  -7   0   7       36.04       40.20      3.27 o 
  -6   0   7        5.44        6.77      2.55 o 
  -5   0   7      108.17      105.57      3.53 o 
  -4   0   7       74.45       79.78      3.91 o 
  -3   0   7        8.64        9.88      1.74 o 
  -2   0   7      150.13      150.26      2.86 o 
  -1   0   7       32.56       32.84      2.04 o 
   0   0   7     1063.51     1067.39      9.30 o 
   1   0   7       27.60       26.22      1.58 o 
   2   0   7        1.75        1.19      1.23 o 
   3   0   7        7.67        1.46      4.76 o 
   4   0   7       20.85       17.78      2.46 o 
   5   0   7        4.99        5.61      2.43 o 
   6   0   7      150.03      136.61      5.43 o 
   7   0   7      106.54       99.05      3.83 o 
   8   0   7        6.75        4.77      5.62 o 
   9   0   7        0.36        1.92      5.99 o 
  -8   1   7      101.76       93.67      5.36 o 
  -7   1   7        0.71        1.20      3.02 o 
  -6   1   7      158.57      138.90      2.92 o 
  -5   1   7       13.96       14.39      2.02 o 
  -4   1   7        1.54        1.12      1.79 o 
  -3   1   7       42.53       43.85      3.05 o 
  -2   1   7      232.25      253.17      5.29 o 
  -1   1   7      104.27      106.32      3.07 o 
   0   1   7        9.72       11.59      1.00 o 
   1   1   7      555.22      614.61      6.06 o 
   2   1   7        1.54        4.97      3.08 o 
   3   1   7      487.97      486.87      6.22 o 
   4   1   7      119.08      119.54      3.18 o 
   5   1   7        5.68        5.49      3.63 o 
   6   1   7      156.56      167.30      4.20 o 
   7   1   7       38.52       31.92      3.06 o 
   8   1   7        4.50       -0.03      3.99 o 
   9   1   7       12.56        5.59      6.26 o 
  -8   2   7       26.91       22.99      3.29 o 
  -7   2   7       79.36       66.32      3.71 o 
  -6   2   7      217.95      219.43      5.58 o 
  -5   2   7       28.32       29.91      2.01 o 
  -4   2   7        1.08        0.60      0.98 o 
  -3   2   7       35.54       37.34      2.27 o 
  -2   2   7      134.43      136.72      3.30 o 
  -1   2   7       23.84       27.48      2.11 o 
   0   2   7       98.94      109.34      3.60 o 
   1   2   7     1050.38     1088.19      6.44 o 
   2   2   7      113.22      110.20      2.61 o 
   3   2   7        5.93        6.94      1.93 o 
   4   2   7      626.63      620.25      8.35 o 
   5   2   7      206.97      215.70      4.34 o 
   6   2   7        7.48        3.98      2.32 o 
   7   2   7      136.30      118.74      3.85 o 
   8   2   7        1.73        0.28      1.93 o 
   9   2   7        8.72       12.80      5.89 o 
  -8   3   7        0.97        1.50      3.00 o 
  -7   3   7        2.47        4.14      2.24 o 
  -6   3   7       31.33       27.49      2.67 o 
  -5   3   7        4.68        5.32      1.75 o 
  -4   3   7       51.89       51.20      2.40 o 
  -3   3   7      194.44      185.89      3.67 o 
  -2   3   7       41.56       45.30      2.33 o 
  -1   3   7       50.14       46.42      3.33 o 
   0   3   7        0.06       -0.10      5.59 o 
   1   3   7      293.10      306.54      3.43 o 
   2   3   7      105.54      106.85      2.58 o 
   3   3   7       25.30       25.53      3.13 o 
   4   3   7       12.64       14.68      2.42 o 
   5   3   7       67.34       58.48      5.09 o 
   6   3   7       11.79       10.81      2.85 o 
   7   3   7        2.74        3.10      2.25 o 
   8   3   7       97.02       82.74      5.12 o 
   9   3   7        3.18        6.82      4.88 o 
  -8   4   7        7.48       13.08      3.60 o 
  -7   4   7        4.56        5.88      2.62 o 
  -6   4   7        1.53        0.14      1.39 o 
  -5   4   7       25.04       25.26      2.62 o 
  -4   4   7        2.09        3.30      2.65 o 
  -3   4   7      102.77       95.64      2.90 o 
  -2   4   7        6.34        6.22      1.83 o 
  -1   4   7      328.42      343.95      8.03 o 
   0   4   7        3.15        4.71      2.03 o 
   1   4   7      272.53      265.75      7.01 o 
   2   4   7        7.96        5.46      1.71 o 
   3   4   7      391.35      396.55      7.98 o 
   4   4   7       26.09       32.43      2.39 o 
   5   4   7       13.26       13.20      2.53 o 
   6   4   7      327.12      344.20      4.28 o 
   7   4   7       88.41       83.60      2.75 o 
   8   4   7        1.88        1.52      2.01 o 
   9   4   7       13.30       17.80      3.75 o 
  -8   5   7        1.55        1.18      2.41 o 
  -7   5   7        3.41        0.47      1.42 o 
  -6   5   7       32.48       37.23      3.13 o 
  -5   5   7       25.00       19.50      2.23 o 
  -4   5   7       20.13       24.05      2.56 o 
  -3   5   7     1468.46     1530.96      8.70 o 
  -2   5   7      550.97      569.38      9.48 o 
  -1   5   7       18.24       15.19      1.85 o 
   0   5   7        0.23        1.19      1.76 o 
   1   5   7       74.45       82.70      2.15 o 
   2   5   7       30.53       28.66      1.72 o 
   3   5   7       23.82       26.47      1.85 o 
   4   5   7      963.20      975.88      6.99 o 
   5   5   7      347.17      364.56      4.83 o 
   6   5   7      105.84      101.59      3.08 o 
   7   5   7        0.01        1.23      1.48 o 
   8   5   7        5.78        5.94      3.20 o 
   9   5   7       38.63       40.06      5.14 o 
  -7   6   7        0.45        1.59      5.15 o 
  -6   6   7        1.45        1.85      2.46 o 
  -5   6   7       54.69       52.56      4.54 o 
  -4   6   7      139.36      135.47      5.07 o 
  -3   6   7       28.74       30.56      2.04 o 
  -2   6   7       11.44        8.36      2.50 o 
  -1   6   7        2.14        2.28      1.48 o 
   0   6   7        1.25        1.62      1.76 o 
   1   6   7       58.31       45.84      1.79 o 
   2   6   7      139.91      151.50      4.89 o 
   3   6   7       73.90       71.64      2.47 o 
   4   6   7      718.10      739.84      5.77 o 
   5   6   7      219.14      216.46      3.46 o 
   6   6   7       59.43       59.88      2.77 o 
   7   6   7      155.41      163.46      6.22 o 
   8   6   7       54.90       58.05      3.57 o 
   9   6   7        2.11        3.33      4.38 o 
  -7   7   7        3.85        4.29      6.26 o 
  -6   7   7       58.96       57.86      6.97 o 
  -5   7   7        1.67        1.56      2.74 o 
  -4   7   7      117.45      110.19      4.72 o 
  -3   7   7       37.04       39.20      3.93 o 
  -2   7   7       12.22       17.79      3.60 o 
  -1   7   7        3.79        2.58      4.51 o 
   0   7   7       16.07       12.91      3.65 o 
   1   7   7       21.29       19.44      2.30 o 
   2   7   7       67.79       69.88      2.22 o 
   3   7   7      101.35       95.64      2.73 o 
   4   7   7       13.91       13.99      2.48 o 
   5   7   7      618.14      656.61      6.85 o 
   6   7   7      602.32      603.56      7.87 o 
   7   7   7       19.29       23.78      3.47 o 
   8   7   7       79.79       73.07      4.03 o 
  -6   8   7       81.65       84.28      8.82 o 
  -5   8   7       20.02       26.08      3.66 o 
  -4   8   7       26.48       36.49      3.55 o 
  -3   8   7        2.06        3.23      3.49 o 
  -2   8   7        2.55        3.71      3.50 o 
  -1   8   7       30.97       31.80      3.40 o 
   0   8   7      569.31      590.38      9.25 o 
   1   8   7       15.55       11.08      2.40 o 
   2   8   7        7.74        6.41      2.34 o 
   3   8   7       87.92       85.65      2.83 o 
   4   8   7       41.16       39.38      2.46 o 
   5   8   7        0.63       -0.06      1.49 o 
   6   8   7       13.78       22.09      3.31 o 
   7   8   7        7.74        9.75      3.51 o 
   8   8   7        1.16        0.33      1.36 o 
  -5   9   7       15.30       24.42      4.23 o 
  -4   9   7       49.60       38.19      3.79 o 
  -3   9   7       17.90       14.56      4.68 o 
  -2   9   7       23.88       23.23      4.00 o 
  -1   9   7        0.41        0.31      2.11 o 
   0   9   7      148.69      148.62      5.45 o 
   1   9   7       82.84       87.58      4.38 o 
   2   9   7        8.50        7.62      2.94 o 
   3   9   7       26.07       24.73      2.89 o 
   4   9   7        1.97        1.71      1.35 o 
   5   9   7        2.27        1.04      1.07 o 
   6   9   7        0.08        1.73      3.06 o 
   7   9   7       99.51      102.00      4.57 o 
  -4  10   7        0.81        4.55      5.17 o 
  -3  10   7       19.92       21.56      5.24 o 
  -2  10   7       56.12       52.38      4.45 o 
  -1  10   7       33.89       27.54      4.26 o 
   0  10   7       15.83       14.95      4.16 o 
   1  10   7      538.99      492.60      9.31 o 
   2  10   7       34.34       37.78      4.53 o 
   3  10   7       10.77       11.50      3.08 o 
   4  10   7       66.71       72.16      3.15 o 
   5  10   7        6.34        5.35      3.47 o 
   6  10   7        2.69        2.31      3.94 o 
  -2  11   7        4.16        4.45      4.31 o 
  -1  11   7        2.94        2.20      7.27 o 
   0  11   7       13.09       13.99      4.57 o 
   1  11   7        1.50        1.32      2.83 o 
   2  11   7        3.55        4.32      3.94 o 
   3  11   7        0.75        2.56      5.00 o 
   4  11   7       64.73       59.00      3.89 o 
  -2  -7   8       18.48       14.32      5.34 o 
  -1  -7   8        0.48        2.87      4.01 o 
   0  -7   8        3.33        5.04      4.03 o 
   1  -7   8        0.08        2.09      4.41 o 
   2  -7   8        0.45        0.22      1.71 o 
  -4  -6   8        5.59        7.33      4.52 o 
  -3  -6   8       19.53       20.50      3.97 o 
  -2  -6   8        3.49        4.80      3.85 o 
  -1  -6   8        9.62       10.90      3.55 o 
   0  -6   8      177.87      197.58      6.43 o 
   1  -6   8       40.13       37.02      4.10 o 
   2  -6   8       15.92       15.30      4.59 o 
   3  -6   8        1.66        1.58      4.46 o 
   4  -6   8        1.70        2.97      3.53 o 
  -5  -5   8        0.18        3.84      4.60 o 
  -4  -5   8       12.90       13.91      3.77 o 
  -3  -5   8        3.74        5.04      3.90 o 
  -2  -5   8        1.06        3.92      4.20 o 
  -1  -5   8        0.22        1.41      2.32 o 
   0  -5   8       24.18       27.00      3.96 o 
   1  -5   8      111.77      116.45     10.55 o 
   2  -5   8        0.67        0.52      2.50 o 
   3  -5   8      151.95      156.64      5.67 o 
   4  -5   8       75.37       60.45      4.49 o 
   5  -5   8        0.57        3.50      5.47 o 
  -6  -4   8        9.52        8.38      4.34 o 
  -5  -4   8      508.66      544.63      7.03 o 
  -4  -4   8       50.58       49.69      3.32 o 
  -3  -4   8       11.45       13.59      2.94 o 
  -2  -4   8       27.98       31.25      3.31 o 
  -1  -4   8       26.47       20.60      3.43 o 
   0  -4   8       22.72       18.70      3.53 o 
   1  -4   8      417.74      448.37      8.06 o 
   2  -4   8      188.13      200.31      5.73 o 
   3  -4   8       74.30       79.44      4.27 o 
   4  -4   8        3.34        5.16      3.74 o 
   5  -4   8       21.83       20.61      4.42 o 
   6  -4   8       21.28       15.27      4.21 o 
  -7  -3   8       44.37       50.16      5.28 o 
  -6  -3   8        1.51        2.20      4.28 o 
  -5  -3   8       25.76       23.07      2.78 o 
  -4  -3   8       23.14       23.09      3.02 o 
  -3  -3   8       21.40       22.62      2.68 o 
  -2  -3   8       12.58        9.50      2.88 o 
  -1  -3   8        1.33        1.47      1.43 o 
   0  -3   8        0.47        2.20      2.67 o 
   1  -3   8       50.60       49.48      3.58 o 
   2  -3   8      346.24      361.63      7.02 o 
   3  -3   8        8.47       10.74      3.48 o 
   4  -3   8       14.52       16.47      3.68 o 
   5  -3   8       14.99        9.67      3.23 o 
   6  -3   8       53.16       49.06      3.69 o 
   7  -3   8        0.88        1.00      1.77 o 
  -7  -2   8        0.55        1.26      4.37 o 
  -6  -2   8       25.83       19.33      4.43 o 
  -5  -2   8       61.55       60.09      2.80 o 
  -4  -2   8        3.00        3.27      2.69 o 
  -3  -2   8      106.73      113.89      3.47 o 
  -2  -2   8      393.73      407.61      8.37 o 
  -1  -2   8        9.97        6.05      2.81 o 
   0  -2   8        0.57       -0.46      1.87 o 
   1  -2   8       16.21       13.85      3.22 o 
   2  -2   8      334.35      343.88     10.38 o 
   3  -2   8     1443.38     1454.05     18.28 o 
   4  -2   8      136.60      126.68      3.96 o 
   5  -2   8       58.92       57.48      3.20 o 
   6  -2   8      128.16      143.90      5.83 o 
   7  -2   8        0.05        2.04      4.37 o 
   8  -2   8        0.01        4.31      4.20 o 
  -8  -1   8       24.91       15.99      4.43 o 
  -7  -1   8       26.47       25.36      4.52 o 
  -6  -1   8        2.68        2.38      3.01 o 
  -5  -1   8        0.03        1.68      2.35 o 
  -4  -1   8        8.09        6.19      2.80 o 
  -3  -1   8        9.16        9.72      2.21 o 
  -2  -1   8       54.83       53.49      2.62 o 
  -1  -1   8       74.60       71.42      3.22 o 
   0  -1   8       17.74       19.85      2.42 o 
   1  -1   8      103.32      113.44      3.69 o 
   2  -1   8       24.08       26.05      2.82 o 
   3  -1   8      126.42      120.23      3.90 o 
   4  -1   8       12.89        5.39      3.97 o 
   5  -1   8        4.14        2.76      4.50 o 
   6  -1   8       12.67       10.59      3.61 o 
   7  -1   8        5.46        7.61      3.13 o 
   8  -1   8       61.35       72.45      9.02 o 
  -8   0   8      248.65      238.41      6.23 o 
  -7   0   8        4.51        6.66      4.67 o 
  -6   0   8       36.34       33.88      3.60 o 
  -5   0   8      134.94      135.93      4.90 o 
  -4   0   8       10.98        8.41      3.35 o 
  -3   0   8        0.48        0.38      2.51 o 
  -2   0   8        7.47       10.10      1.82 o 
  -1   0   8       63.04       60.64      2.59 o 
   0   0   8        4.51        5.69      1.94 o 
   1   0   8       36.57       35.30      1.82 o 
   2   0   8        0.06       -0.51      1.15 o 
   3   0   8      104.67      109.60      8.16 o 
   4   0   8        7.38        7.15      2.74 o 
   5   0   8       91.74       79.59      5.31 o 
   6   0   8       71.95       80.09      4.81 o 
   7   0   8        0.32        4.31      2.47 o 
   8   0   8        1.36        4.24      7.30 o 
   9   0   8        7.00        4.15      8.21 o 
  -8   1   8       75.30       62.30      4.44 o 
  -7   1   8       44.43       37.90      4.71 o 
  -6   1   8       45.44       42.66      3.91 o 
  -5   1   8        2.45        4.19      1.91 o 
  -4   1   8       48.95       45.75      2.63 o 
  -3   1   8       53.59       49.90      3.45 o 
  -2   1   8       59.74       57.71      4.83 o 
  -1   1   8      534.99      521.82     13.62 o 
   0   1   8        5.77        5.48      1.47 o 
   1   1   8       30.43       37.79      1.68 o 
   2   1   8       57.65       61.62      2.41 o 
   3   1   8      139.83      139.66      3.91 o 
   4   1   8       13.54        9.17      2.06 o 
   5   1   8       14.17       15.35      3.14 o 
   6   1   8      184.72      172.68      4.47 o 
   7   1   8       12.59       14.70      3.63 o 
   8   1   8        0.41       -0.37      1.52 o 
   9   1   8        0.08       -0.18      1.40 o 
  -8   2   8        2.02        4.77      5.02 o 
  -7   2   8       79.76       68.34      4.97 o 
  -6   2   8       21.21       18.67      2.49 o 
  -5   2   8       93.64       93.08      3.14 o 
  -4   2   8       81.36       79.12      2.95 o 
  -3   2   8        6.12        7.06      2.44 o 
  -2   2   8        0.24        1.95      1.39 o 
  -1   2   8       12.95        6.94      2.12 o 
   0   2   8      340.62      347.14      6.21 o 
   1   2   8       17.64       20.38      1.10 o 
   2   2   8      238.50      247.67      5.83 o 
   3   2   8      102.85      108.54      3.15 o 
   4   2   8       65.22       70.81      4.39 o 
   5   2   8        0.73        2.35      1.79 o 
   6   2   8      410.53      408.17      6.22 o 
   7   2   8      174.47      159.77      4.49 o 
   8   2   8        3.69        5.68      4.01 o 
   9   2   8        5.24        6.20      5.47 o 
  -8   3   8        1.87        3.37      3.93 o 
  -7   3   8        6.23       11.73      3.49 o 
  -6   3   8      121.11      118.58      9.85 o 
  -5   3   8      157.16      163.50      4.32 o 
  -4   3   8        4.27        5.29      2.39 o 
  -3   3   8      513.08      534.06      6.29 o 
  -2   3   8        6.92        5.98      2.03 o 
  -1   3   8       46.72       47.35      3.12 o 
   0   3   8       69.03       67.36      2.36 o 
   1   3   8      280.90      281.94      5.65 o 
   2   3   8      168.20      155.35      3.16 o 
   3   3   8      115.44      121.25      4.76 o 
   4   3   8       47.45       41.15      2.92 o 
   5   3   8        6.33        9.79      2.66 o 
   6   3   8       59.99       51.24      3.07 o 
   7   3   8       68.81       61.58      3.28 o 
   8   3   8        0.01        1.90      1.58 o 
   9   3   8        1.50        5.93      6.50 o 
  -7   4   8        5.32        7.98      3.60 o 
  -6   4   8        0.11        5.43      3.25 o 
  -5   4   8       17.90       14.23      3.83 o 
  -4   4   8       68.18       66.41      3.17 o 
  -3   4   8       39.53       45.27      2.53 o 
  -2   4   8       17.33       17.60      2.66 o 
  -1   4   8      201.83      197.19      5.55 o 
   0   4   8        0.51       -0.05      1.65 o 
   1   4   8       48.00       48.51      1.89 o 
   2   4   8      625.75      634.59      5.82 o 
   3   4   8        0.74        4.46      1.91 o 
   4   4   8        0.49        0.10      0.58 o 
   5   4   8       11.16       12.25      2.00 o 
   6   4   8        7.31        8.13      2.15 o 
   7   4   8        4.97        2.21      1.98 o 
   8   4   8       29.93       34.76      3.94 o 
   9   4   8        2.99        4.60      2.81 o 
  -7   5   8        3.78        2.19      3.50 o 
  -6   5   8        0.62        0.51      1.45 o 
  -5   5   8        7.74        6.50      2.53 o 
  -4   5   8      139.74      145.05      4.14 o 
  -3   5   8      948.97     1026.03      8.39 o 
  -2   5   8        8.09       11.72      2.88 o 
  -1   5   8       28.89       21.17      4.37 o 
   0   5   8       28.12       26.02      2.29 o 
   1   5   8       20.24       21.22      2.01 o 
   2   5   8      125.92      131.22      3.12 o 
   3   5   8     1369.95     1423.05      9.63 o 
   4   5   8       77.57       76.96      2.66 o 
   5   5   8      325.79      349.83      4.69 o 
   6   5   8       27.15       25.57      2.58 o 
   7   5   8        8.98        9.49      2.71 o 
   8   5   8        1.93        4.26      3.14 o 
   9   5   8       32.44       33.17      5.30 o 
  -7   6   8        2.97        7.34      5.39 o 
  -6   6   8        3.26        3.15      2.73 o 
  -5   6   8      185.89      204.76      4.33 o 
  -4   6   8       31.35       31.00      3.06 o 
  -3   6   8      507.51      521.96      7.05 o 
  -2   6   8      278.67      290.39      4.36 o 
  -1   6   8        6.55        6.97      3.18 o 
   0   6   8        2.55        1.37      1.52 o 
   1   6   8       51.67       48.06      3.66 o 
   2   6   8        5.01        6.79      1.89 o 
   3   6   8        7.40        7.41      1.93 o 
   4   6   8      562.98      582.78      5.87 o 
   5   6   8       13.61       12.19      1.95 o 
   6   6   8        7.97        4.67      2.13 o 
   7   6   8        0.57        0.70      2.64 o 
   8   6   8        1.68        2.82      3.58 o 
  -6   7   8        4.33        4.89      4.84 o 
  -5   7   8        3.16        3.85      5.75 o 
  -4   7   8        0.00        1.83      3.38 o 
  -3   7   8       25.33       30.05      3.50 o 
  -2   7   8       97.44       77.50      4.39 o 
  -1   7   8       74.12       71.15      4.11 o 
   0   7   8       69.44       65.98      3.83 o 
   1   7   8        2.33        3.52      2.64 o 
   2   7   8        0.92        0.48      0.76 o 
   3   7   8       25.57       31.10      2.02 o 
   4   7   8     1004.61     1041.93     15.35 o 
   5   7   8       99.13      103.28      3.20 o 
   6   7   8        8.95        8.76      3.71 o 
   7   7   8       24.41       26.77      3.86 o 
   8   7   8        2.47        0.57      1.25 o 
  -5   8   8        4.05        2.89      3.53 o 
  -4   8   8        0.00        3.54      6.60 o 
  -3   8   8       43.19       46.27      4.41 o 
  -2   8   8       14.93       11.12      4.97 o 
  -1   8   8      151.61      139.79      8.03 o 
   0   8   8       14.13       16.53      3.92 o 
   1   8   8       41.79       42.03      4.59 o 
   2   8   8       12.36       10.31      3.46 o 
   3   8   8       38.88       31.87      3.04 o 
   4   8   8       77.63       74.44      2.96 o 
   5   8   8      450.11      481.44      8.11 o 
   6   8   8      191.27      186.86      5.14 o 
   7   8   8        2.41        5.88      3.18 o 
  -4   9   8        7.65        7.58      3.76 o 
  -3   9   8       77.39       81.82      8.67 o 
  -2   9   8       20.12       24.35      4.77 o 
  -1   9   8       41.79       37.44      3.92 o 
   0   9   8       20.98       18.01      4.09 o 
   1   9   8       42.48       39.22      4.24 o 
   2   9   8       41.60       32.14      4.38 o 
   3   9   8       29.01       26.31      4.22 o 
   4   9   8       11.81        4.85      3.46 o 
   5   9   8       12.41       11.13      3.04 o 
   6   9   8       14.08        8.84      4.17 o 
  -3  10   8        4.49        5.34      5.56 o 
  -2  10   8        0.01        0.59      1.58 o 
  -1  10   8       30.69       22.16      5.49 o 
   0  10   8       36.29       25.16      4.93 o 
   1  10   8      144.36      137.80      7.19 o 
   2  10   8       39.05       36.20      4.22 o 
   3  10   8       15.98        9.09      3.94 o 
   4  10   8      137.54      145.31      4.68 o 
   5  10   8       25.88       31.60      4.22 o 
   0  11   8       26.67       21.85      5.39 o 
   1  11   8       47.41       41.72      5.63 o 
   2  11   8        0.00        0.02      1.85 o 
   3  11   8        1.05        1.41      5.71 o 
  -2  -6   9       74.41       82.66      7.01 o 
  -1  -6   9        3.72        3.89      4.60 o 
   0  -6   9        0.44        1.15      3.04 o 
   1  -6   9        2.87        3.34      4.47 o 
   2  -6   9       36.00       39.47      5.37 o 
  -4  -5   9        3.44        2.07      3.49 o 
  -3  -5   9       28.51       30.87      5.04 o 
  -2  -5   9        0.33        0.90      3.04 o 
  -1  -5   9       30.65       33.32      4.42 o 
   0  -5   9        4.56        6.12      3.28 o 
   1  -5   9        0.08        3.56      3.56 o 
   2  -5   9       16.96       14.24      4.63 o 
   3  -5   9       21.06       18.96      5.05 o 
   4  -5   9       13.61       13.04      4.92 o 
  -5  -4   9       16.73       17.69      4.08 o 
  -4  -4   9        2.26        1.28      3.61 o 
  -3  -4   9       69.35       72.50      4.38 o 
  -2  -4   9       36.02       37.78      4.06 o 
  -1  -4   9       16.48       15.32      4.03 o 
   0  -4   9        6.50        5.17      3.74 o 
   1  -4   9      366.09      406.14      8.10 o 
   2  -4   9        7.64        6.62      4.48 o 
   3  -4   9        7.45        8.99      4.18 o 
   4  -4   9       32.41       33.97      5.15 o 
   5  -4   9       36.80       32.74      4.27 o 
  -6  -3   9        4.43        5.10      4.94 o 
  -5  -3   9       54.08       51.07      3.72 o 
  -4  -3   9      104.37      119.62      5.47 o 
  -3  -3   9       23.27       18.31      6.28 o 
  -2  -3   9        7.94        9.55      3.32 o 
  -1  -3   9      266.98      294.31      6.62 o 
   0  -3   9        1.13        3.07      3.39 o 
   1  -3   9      316.79      359.07      9.20 o 
   2  -3   9       82.72       90.97      4.27 o 
   3  -3   9      104.66      101.87      5.90 o 
   4  -3   9        3.99        2.95      4.05 o 
   5  -3   9       92.31       87.49      3.84 o 
   6  -3   9       36.01       26.89      4.27 o 
  -6  -2   9       44.96       34.07      3.83 o 
  -5  -2   9       18.80       18.01      3.64 o 
  -4  -2   9       76.31       71.53      4.49 o 
  -3  -2   9       16.35       16.92      3.67 o 
  -2  -2   9       14.76        9.95      4.86 o 
  -1  -2   9        9.93        8.67      2.73 o 
   0  -2   9        0.70        0.29      0.56 o 
   1  -2   9       23.95       22.96      3.02 o 
   2  -2   9      366.15      413.51      7.31 o 
   3  -2   9        0.64        1.20      4.11 o 
   4  -2   9       11.99       10.78      3.29 o 
   5  -2   9        1.89       -0.11      2.79 o 
   6  -2   9       46.07       40.05      3.86 o 
   7  -2   9        0.13        1.57      5.72 o 
  -7  -1   9        7.26        8.76      5.29 o 
  -6  -1   9        1.66        2.83      2.27 o 
  -5  -1   9       23.78       24.09      3.79 o 
  -4  -1   9       19.13       15.48      4.60 o 
  -3  -1   9       18.42       19.51      5.20 o 
  -2  -1   9        1.68        2.03      5.31 o 
  -1  -1   9        0.35       -2.03      7.46 o 
   0  -1   9      228.96      245.25     11.61 o 
   1  -1   9        0.05        3.36      3.78 o 
   2  -1   9        2.95        1.13      2.05 o 
   3  -1   9       11.18        7.45      3.08 o 
   4  -1   9       94.25       93.45      3.45 o 
   5  -1   9       10.34        7.95      3.92 o 
   6  -1   9        5.14        6.81      3.79 o 
   7  -1   9       54.62       71.36      3.76 o 
  -7   0   9       10.93        4.82      5.35 o 
  -6   0   9       68.60       60.16      3.73 o 
  -5   0   9        0.94        2.24      4.92 o 
  -4   0   9       33.49       32.00      3.65 o 
  -3   0   9       12.60       11.80      3.36 o 
  -2   0   9      222.87      221.59      8.15 o 
  -1   0   9       39.28       35.70      4.44 o 
   0   0   9       13.54       15.89      4.75 o 
   1   0   9       23.29       19.59      2.02 o 
   2   0   9        2.54        3.92      1.84 o 
   3   0   9       94.04       93.80      3.06 o 
   4   0   9      206.27      194.34      5.31 o 
   5   0   9      163.24      148.42     12.02 o 
   6   0   9        0.59        4.85      4.16 o 
   7   0   9       29.13       22.42      4.66 o 
   8   0   9        0.03       -0.08      1.32 o 
  -7   1   9       19.55       20.07      4.71 o 
  -6   1   9       52.70       51.59      3.00 o 
  -5   1   9        5.47        7.13      2.66 o 
  -4   1   9       32.74       29.08      2.86 o 
  -3   1   9       51.92       53.33      3.87 o 
  -2   1   9      251.87      248.06      6.07 o 
  -1   1   9      259.19      255.43      8.32 o 
   0   1   9       48.66       43.92      4.96 o 
   1   1   9       58.76       58.32      5.23 o 
   2   1   9      534.08      578.31      6.16 o 
   3   1   9        0.37        1.48      2.18 o 
   4   1   9       49.92       42.75      2.82 o 
   5   1   9       86.43       66.40      4.86 o 
   6   1   9       20.89       19.83      3.54 o 
   7   1   9       71.74       65.82      3.78 o 
   8   1   9       17.88       12.89      5.29 o 
  -7   2   9       31.61       37.25      4.94 o 
  -6   2   9       19.46       13.17      3.57 o 
  -5   2   9        2.76        3.39      2.64 o 
  -4   2   9        8.00        4.86      3.23 o 
  -3   2   9      102.65      110.75      3.61 o 
  -2   2   9       99.65       99.61      3.52 o 
  -1   2   9      154.44      156.43      5.30 o 
   0   2   9       27.66       24.03      2.95 o 
   1   2   9        3.13        2.32      3.87 o 
   2   2   9        0.00        2.72      1.46 o 
   3   2   9        4.39        6.81      1.99 o 
   4   2   9      143.15      135.39      3.74 o 
   5   2   9       53.74       40.79      2.97 o 
   6   2   9        0.00        2.40      2.31 o 
   7   2   9       20.48       18.87      3.47 o 
   8   2   9        6.74        4.27      7.66 o 
  -7   3   9       23.97       19.63      5.36 o 
  -6   3   9        2.21        7.74      5.40 o 
  -5   3   9        8.75        7.47      2.95 o 
  -4   3   9        0.65        0.87      2.71 o 
  -3   3   9       23.78       25.50      2.65 o 
  -2   3   9       87.72       84.83      3.37 o 
  -1   3   9      150.93      151.28      4.80 o 
   0   3   9      155.04      140.76      4.82 o 
   1   3   9        5.71        5.68      2.19 o 
   2   3   9       41.28       43.12      2.26 o 
   3   3   9      165.39      166.14      3.78 o 
   4   3   9       90.19       85.57      3.28 o 
   5   3   9        5.37        7.69      2.72 o 
   6   3   9       10.05       13.39      2.92 o 
   7   3   9        9.17       18.08      3.15 o 
   8   3   9       20.72       21.09      3.92 o 
  -7   4   9        5.45       13.12      4.51 o 
  -6   4   9       17.29       16.94      3.74 o 
  -5   4   9       92.62       83.32      4.47 o 
  -4   4   9        4.33        4.39      2.59 o 
  -3   4   9      271.25      288.34      9.36 o 
  -2   4   9       93.89      100.05      3.46 o 
  -1   4   9       42.79       40.70      4.83 o 
   0   4   9        2.49        1.81      1.51 o 
   1   4   9      171.10      173.47      4.55 o 
   2   4   9      250.39      256.08      5.63 o 
   3   4   9       20.37       24.42      2.39 o 
   4   4   9       46.08       44.63      2.71 o 
   5   4   9        0.63        4.62      2.67 o 
   6   4   9      115.48      116.67      4.78 o 
   7   4   9        3.60        5.99      1.96 o 
   8   4   9       41.17       51.26      3.37 o 
  -6   5   9        0.46        0.49      4.30 o 
  -5   5   9       16.64       16.50      3.45 o 
  -4   5   9        6.49        0.75      1.63 o 
  -3   5   9      294.14      290.90      6.30 o 
  -2   5   9        9.81        7.83      2.92 o 
  -1   5   9      113.23      133.39      4.58 o 
   0   5   9        1.11        0.79      2.39 o 
   1   5   9      127.87      129.65      5.85 o 
   2   5   9      491.93      491.60      9.84 o 
   3   5   9       53.41       48.06      2.71 o 
   4   5   9       68.59       66.00      3.08 o 
   5   5   9       24.09       23.39      2.45 o 
   6   5   9       95.33       88.08      3.74 o 
   7   5   9       60.37       48.96      3.03 o 
   8   5   9        0.84        2.19      3.25 o 
  -6   6   9       15.42       25.63      4.14 o 
  -5   6   9        7.43        2.42      2.14 o 
  -4   6   9       23.53       20.32      3.47 o 
  -3   6   9       18.35       14.77      3.28 o 
  -2   6   9       11.40       10.52      2.66 o 
  -1   6   9        9.49        4.94      2.93 o 
   0   6   9        3.61        3.39      2.98 o 
   1   6   9      420.00      468.76      7.56 o 
   2   6   9      646.29      684.76      8.37 o 
   3   6   9       36.50       39.90      2.24 o 
   4   6   9        4.77        6.52      2.38 o 
   5   6   9       74.52       71.68      2.90 o 
   6   6   9      227.11      243.13      4.68 o 
   7   6   9       98.88      112.89      3.66 o 
   8   6   9        0.21        0.83      3.15 o 
  -5   7   9        0.65        0.94      2.90 o 
  -4   7   9       73.02       72.17      3.81 o 
  -3   7   9       78.76       66.27      3.67 o 
  -2   7   9        0.21        2.67      3.29 o 
  -1   7   9        3.77        3.24      2.81 o 
   0   7   9        6.46        3.73      3.49 o 
   1   7   9       24.71       26.56      2.81 o 
   2   7   9       41.65       41.27      2.83 o 
   3   7   9       32.56       35.81      2.45 o 
   4   7   9        2.31        1.08      1.12 o 
   5   7   9      198.82      219.71      3.86 o 
   6   7   9       22.34       17.85      3.40 o 
   7   7   9        1.49        1.54      4.71 o 
  -4   8   9       10.94       12.17      5.07 o 
  -3   8   9        1.28        0.86     25.03 o 
  -2   8   9       61.31       59.43      5.88 o 
  -1   8   9        0.28        0.25      3.91 o 
   0   8   9       54.32       51.07      4.06 o 
   1   8   9      122.67      119.62      5.36 o 
   2   8   9      240.35      231.86      4.90 o 
   3   8   9        0.37        1.12      1.61 o 
   4   8   9        4.58        3.02      2.77 o 
   5   8   9      106.68      101.66      3.40 o 
   6   8   9       26.86       24.09      3.81 o 
   7   8   9        1.75        7.03      3.80 o 
  -3   9   9        6.62        9.14      4.92 o 
  -2   9   9       21.44       23.80      5.35 o 
  -1   9   9      249.49      280.80      7.43 o 
   0   9   9        9.96        5.39      4.13 o 
   1   9   9        6.12        6.13      3.82 o 
   2   9   9      148.89      152.66      4.46 o 
   3   9   9        0.00        1.41      3.90 o 
   4   9   9       71.11       65.58      3.60 o 
   5   9   9        0.40        0.52      1.51 o 
   6   9   9       25.14       28.89      4.28 o 
  -1  10   9      155.59      173.80      6.93 o 
   0  10   9       43.19       42.47      5.13 o 
   1  10   9       15.60       15.20      4.92 o 
   2  10   9       72.32       49.54      4.84 o 
   3  10   9       10.82        6.76      4.18 o 
   4  10   9        0.13        4.56      3.37 o 
  -1  -5  10      159.47      178.79      9.33 o 
   0  -5  10       17.31       18.68      5.00 o 
   1  -5  10       10.21        9.84      5.19 o 
  -3  -4  10       26.33       27.67      6.91 o 
  -2  -4  10        6.52       10.07      6.67 o 
  -1  -4  10       22.65       24.36      5.70 o 
   0  -4  10      122.88      137.35      8.55 o 
   1  -4  10       18.88       18.42      4.27 o 
   2  -4  10       29.84       27.96      4.86 o 
   3  -4  10       24.14       22.88      4.95 o 
   4  -4  10      187.65      190.22      8.27 o 
  -4  -3  10        0.48        4.48      4.49 o 
  -3  -3  10       14.08       16.52      7.55 o 
  -2  -3  10       17.75       21.00      5.49 o 
  -1  -3  10       14.25       14.36      5.87 o 
   0  -3  10      169.07      189.14      8.75 o 
   1  -3  10       38.80       32.87      4.45 o 
   2  -3  10        5.00        2.10      6.23 o 
   3  -3  10       30.41       30.42      4.67 o 
   4  -3  10      277.24      297.98      5.95 o 
   5  -3  10       42.52       32.49      4.19 o 
  -5  -2  10       29.03       27.18      5.23 o 
  -4  -2  10       12.76       11.22      4.86 o 
  -3  -2  10        1.57        1.88     13.71 o 
  -2  -2  10        0.69       -1.20      5.37 o 
  -1  -2  10       10.90       10.09      5.50 o 
   0  -2  10       73.82       83.45      6.63 o 
   1  -2  10      109.50      104.79      7.15 o 
   2  -2  10        0.00       -0.20      0.92 o 
   3  -2  10       49.37       40.34      3.31 o 
   4  -2  10       48.26       49.99      3.67 o 
   5  -2  10       30.77       14.74      4.00 o 
   6  -2  10       36.56       25.50      4.23 o 
  -6  -1  10       17.27       14.68      4.42 o 
  -5  -1  10       19.27       18.55      4.84 o 
  -4  -1  10      109.09      114.28      5.41 o 
  -3  -1  10        3.87        5.45      4.10 o 
  -2  -1  10       47.79       47.13      5.76 o 
  -1  -1  10      131.62      137.39      7.52 o 
   0  -1  10       34.47       35.92      4.68 o 
   1  -1  10        8.39       13.24      5.11 o 
   2  -1  10       65.15       55.13      5.64 o 
   3  -1  10       33.82       28.99      2.91 o 
   4  -1  10       77.79       70.84      4.22 o 
   5  -1  10       16.68       16.27      3.31 o 
   6  -1  10      107.53      117.42      5.88 o 
  -6   0  10        0.07        0.80      3.35 o 
  -5   0  10       22.20       22.21      4.81 o 
  -4   0  10        0.01        1.95      2.60 o 
  -3   0  10      217.34      229.35      6.56 o 
  -2   0  10       14.41        9.11      5.49 o 
  -1   0  10        9.83        7.26      5.26 o 
   0   0  10       57.99       53.69      5.65 o 
   1   0  10       84.22       77.42      5.75 o 
   2   0  10       29.27       27.17      4.84 o 
   3   0  10       12.52       13.56      3.08 o 
   4   0  10       34.72       31.19      3.47 o 
   5   0  10        4.82        9.01      2.94 o 
   6   0  10        1.72        5.67      3.93 o 
   7   0  10        7.58        3.06      3.36 o 
  -6   1  10       19.67       15.23      3.31 o 
  -5   1  10       16.06       16.94      3.46 o 
  -4   1  10       22.23       26.86      3.97 o 
  -3   1  10       24.15       20.97      3.26 o 
  -2   1  10        9.87        9.50      4.39 o 
  -1   1  10       31.39       36.29      4.80 o 
   0   1  10       66.67       63.65      5.22 o 
   1   1  10       97.59      100.17      6.52 o 
   2   1  10       77.84       79.95      6.08 o 
   3   1  10       14.05        9.68      3.64 o 
   4   1  10       27.64       17.82      3.10 o 
   5   1  10        7.42        0.67      4.84 o 
   6   1  10        1.50        1.13      3.16 o 
   7   1  10       59.81       54.45      3.95 o 
  -6   2  10        0.03        0.80      2.20 o 
  -5   2  10        0.10       -0.87      2.04 o 
  -4   2  10       59.06       56.12      3.33 o 
  -3   2  10        0.51        2.26      2.68 o 
  -2   2  10      243.53      247.43      6.23 o 
  -1   2  10       12.27       12.32      3.13 o 
   0   2  10       44.33       42.84      3.74 o 
   1   2  10        9.13        9.46      3.35 o 
   2   2  10       17.75       18.46      3.56 o 
   3   2  10       75.88       72.63      3.77 o 
   4   2  10      192.18      199.04      7.13 o 
   5   2  10       38.13       26.82      3.28 o 
   6   2  10       30.44       28.54      3.60 o 
   7   2  10        0.01        2.64      4.69 o 
  -6   3  10        1.45        0.42      2.56 o 
  -5   3  10        1.37       -0.53      3.89 o 
  -4   3  10       10.14       11.20      3.04 o 
  -3   3  10       64.52       67.61      3.28 o 
  -2   3  10      335.51      350.63      7.14 o 
  -1   3  10      128.12      118.14      4.64 o 
   0   3  10       28.92       21.73      3.71 o 
   1   3  10        0.02       -1.54      2.19 o 
   2   3  10       47.20       48.34      3.22 o 
   3   3  10       20.53       14.03      3.32 o 
   4   3  10      113.53      121.66      4.85 o 
   5   3  10       87.74       79.70      3.75 o 
   6   3  10       25.52       25.45      3.24 o 
   7   3  10       67.38       67.42      3.95 o 
  -6   4  10        3.32        2.09      7.43 o 
  -5   4  10        0.00       -0.02      0.81 o 
  -4   4  10        3.92        1.19      2.27 o 
  -3   4  10        5.78        7.24      3.14 o 
  -2   4  10      592.89      634.78      9.89 o 
  -1   4  10        0.45        0.97      1.45 o 
   0   4  10      223.81      215.73      5.94 o 
   1   4  10       92.12       92.11      6.33 o 
   2   4  10       16.07       13.48      3.35 o 
   3   4  10        5.47       10.00      3.39 o 
   4   4  10       35.63       31.12      3.54 o 
   5   4  10       59.51       66.60      3.39 o 
   6   4  10       79.86       84.04      3.32 o 
   7   4  10        0.09        3.86      2.61 o 
  -5   5  10        0.97        4.81      3.71 o 
  -4   5  10       26.98       25.65      4.24 o 
  -3   5  10        5.17        6.30      2.86 o 
  -2   5  10       97.77      105.06      4.85 o 
  -1   5  10      194.57      195.97      5.59 o 
   0   5  10      231.29      245.51      9.29 o 
   1   5  10      194.15      218.74      8.95 o 
   2   5  10      100.94      118.76      6.73 o 
   3   5  10        3.44        3.46      3.13 o 
   4   5  10        9.48        8.39      3.45 o 
   5   5  10       78.62       78.87      3.52 o 
   6   5  10      111.87      117.16      4.25 o 
   7   5  10       21.41       30.40      3.33 o 
  -5   6  10       22.15       18.90      4.19 o 
  -4   6  10       15.04       13.39      3.72 o 
  -3   6  10        0.15        4.10      4.18 o 
  -2   6  10        1.26        0.05      0.65 o 
  -1   6  10      222.11      235.32      5.10 o 
   0   6  10       76.46       80.10      4.51 o 
   1   6  10      165.61      182.83      5.95 o 
   2   6  10      342.53      354.05      6.29 o 
   3   6  10        0.16        0.79      0.92 o 
   4   6  10        4.19        3.96      3.27 o 
   5   6  10      111.29      101.56      3.77 o 
   6   6  10      267.28      298.19      5.28 o 
   7   6  10       53.93       52.92      3.61 o 
  -4   7  10        7.69        4.41      3.34 o 
  -3   7  10       13.79        8.72      4.41 o 
  -2   7  10        2.80        0.98      2.28 o 
  -1   7  10        2.37        1.80      4.85 o 
   0   7  10        1.96        1.84      5.18 o 
   1   7  10      140.32      145.40      5.51 o 
   2   7  10      467.68      485.66      6.86 o 
   3   7  10      163.74      158.12      4.54 o 
   4   7  10      102.57      103.55      3.84 o 
   5   7  10       49.35       49.92      3.35 o 
   6   7  10       87.01       90.22      3.57 o 
  -3   8  10       77.94       92.77      8.13 o 
  -2   8  10        1.08        0.12      1.87 o 
  -1   8  10        0.03       -0.24      3.73 o 
   0   8  10        5.96        5.29      4.78 o 
   1   8  10      120.84      111.19      5.10 o 
   2   8  10        2.21       -1.67      3.60 o 
   3   8  10        0.67        0.22      0.51 o 
   4   8  10       18.12       12.68      3.00 o 
   5   8  10        0.14       -1.12      2.72 o 
   6   8  10       27.52       33.79      4.07 o 
  -2   9  10        3.53        8.36      6.77 o 
  -1   9  10       74.39       92.02      8.32 o 
   0   9  10       58.82       50.53      6.78 o 
   1   9  10      114.26      120.83      5.78 o 
   2   9  10       17.38       10.37      4.76 o 
   3   9  10        3.63        5.70      3.13 o 
   4   9  10        8.20        8.64      3.65 o 
  -2  -3  11       23.59       24.60      7.48 o 
  -1  -3  11      166.83      188.80      9.79 o 
   0  -3  11       64.21       74.81      6.56 o 
   1  -3  11       13.33        8.04      7.49 o 
   2  -3  11       11.50       21.02      7.14 o 
   3  -3  11       30.44       34.00      7.21 o 
  -3  -2  11       32.61       32.18      7.27 o 
  -2  -2  11        1.81       -2.26      9.42 o 
  -1  -2  11       84.68       73.77      6.69 o 
   0  -2  11      241.93      263.57     10.36 o 
   1  -2  11        5.28        2.89      5.65 o 
   2  -2  11       13.30       19.03      6.09 o 
   3  -2  11        8.87        7.67      6.11 o 
   4  -2  11       64.23       63.84      6.40 o 
  -4  -1  11        1.47        0.97      2.39 o 
  -3  -1  11       31.86       36.14      6.98 o 
  -2  -1  11       47.12       51.63      6.65 o 
  -1  -1  11       19.67       17.75      5.44 o 
   0  -1  11        4.49        5.19      6.53 o 
   1  -1  11       40.02       37.17      5.34 o 
   2  -1  11        0.07       -0.58      7.61 o 
   3  -1  11        1.31        1.02      8.25 o 
   4  -1  11        4.27        0.98      6.12 o 
   5  -1  11       28.40       18.78      6.25 o 
  -4   0  11       84.17       82.92      5.19 o 
  -3   0  11        2.09       -0.52      2.49 o 
  -2   0  11        8.68        8.22      5.81 o 
  -1   0  11      165.70      171.03      8.23 o 
   0   0  11       20.90       21.43      5.99 o 
   1   0  11       25.83       22.11      6.62 o 
   2   0  11       21.97       16.02      5.51 o 
   3   0  11      129.71      128.06      7.82 o 
   4   0  11       11.38        7.84      5.93 o 
   5   0  11        4.24        5.03      4.84 o 
   6   0  11        0.96       -0.17      3.16 o 
  -5   1  11       16.69       18.72      4.05 o 
  -4   1  11       51.24       38.50      3.93 o 
  -3   1  11       12.33        8.50      3.92 o 
  -2   1  11        6.01        6.79      4.05 o 
  -1   1  11        1.68        2.92      4.11 o 
   0   1  11        1.71        1.02      2.30 o 
   1   1  11        0.51       -0.40      1.56 o 
   2   1  11       32.14       28.31      5.64 o 
   3   1  11       53.43       49.96      4.15 o 
   4   1  11       21.42       22.99      4.31 o 
   5   1  11       47.99       52.84      4.84 o 
   6   1  11        0.02        2.52      4.17 o 
  -5   2  11       19.13       17.43      3.99 o 
  -4   2  11        0.01        0.23      3.77 o 
  -3   2  11      141.60      139.81      5.39 o 
  -2   2  11       84.07       82.54      4.52 o 
  -1   2  11       11.08        9.07      3.75 o 
   0   2  11       82.27       80.27      4.62 o 
   1   2  11        6.16        5.62      3.97 o 
   2   2  11       16.72       18.87      3.70 o 
   3   2  11       15.17       14.09      4.20 o 
   4   2  11        4.70        7.27      3.66 o 
   5   2  11       28.19       25.67      4.60 o 
   6   2  11       13.11       13.56      4.80 o 
  -5   3  11        7.00        7.41      4.69 o 
  -4   3  11        0.66        3.89      5.46 o 
  -3   3  11       13.16       10.94      4.24 o 
  -2   3  11      221.48      238.33      6.51 o 
  -1   3  11        0.00        1.30      3.94 o 
   0   3  11        8.27        5.62      4.21 o 
   1   3  11        3.19        4.58      4.44 o 
   2   3  11      116.62      116.67      5.09 o 
   3   3  11       55.29       52.73      3.91 o 
   4   3  11       11.29        7.23      4.33 o 
   5   3  11       12.29       10.85      4.60 o 
   6   3  11        5.25        4.32      4.26 o 
  -5   4  11        3.72        6.31      4.68 o 
  -4   4  11       27.79       20.59      5.16 o 
  -3   4  11        9.01        7.80      4.09 o 
  -2   4  11       12.03       13.28      3.71 o 
  -1   4  11      263.95      276.92      7.41 o 
   0   4  11      105.50      109.68      5.01 o 
   1   4  11        3.93        3.04      5.06 o 
   2   4  11        1.60        3.25      3.24 o 
   3   4  11       62.53       65.91      6.95 o 
   4   4  11       19.98       20.78      4.49 o 
   5   4  11        4.71        8.04      4.71 o 
   6   4  11       18.74       16.59      5.02 o 
  -4   5  11       19.13       13.88      5.28 o 
  -3   5  11       46.23       49.90      4.41 o 
  -2   5  11      206.22      213.05      6.02 o 
  -1   5  11       98.21       95.61      4.56 o 
   0   5  11      403.58      441.60      8.63 o 
   1   5  11       46.77       51.35      5.99 o 
   2   5  11      168.06      192.56      8.99 o 
   3   5  11        2.35        3.71      3.24 o 
   4   5  11        3.94        3.55      3.36 o 
   5   5  11        1.38        0.49      1.76 o 
   6   5  11      277.34      325.08      8.05 o 
  -4   6  11        1.94        5.76      4.29 o 
  -3   6  11       47.43       48.95      4.48 o 
  -2   6  11       75.85       75.12      3.89 o 
  -1   6  11      383.24      411.08      8.23 o 
   0   6  11      229.91      232.36      6.65 o 
   1   6  11        3.41        2.35      5.34 o 
   2   6  11       25.55       23.12      6.51 o 
   3   6  11      168.13      193.11      5.64 o 
   4   6  11       94.73       93.58      3.86 o 
   5   6  11       21.19       29.07      3.96 o 
   6   6  11       15.19       13.01      5.39 o 
  -3   7  11        1.12        2.20     10.42 o 
  -2   7  11        2.86        2.85      4.54 o 
  -1   7  11       19.22       23.84      3.90 o 
   0   7  11       12.95       11.26      4.32 o 
   1   7  11       13.69       10.31      3.94 o 
   2   7  11        9.25        8.22      5.69 o 
   3   7  11        3.16        0.11      1.52 o 
   4   7  11        7.69        6.66      3.39 o 
   5   7  11       27.41       24.39      4.09 o 
  -2   8  11       20.26       15.71      5.66 o 
  -1   8  11       23.85       28.61      4.56 o 
   0   8  11       24.62       21.81      5.32 o 
   1   8  11       61.69       59.98      4.58 o 
   2   8  11        5.70        3.60      3.75 o 
   3   8  11       27.14       32.76      5.34 o 
   4   8  11       14.19        7.69      3.52 o 
   1   9  11        3.59        8.73      5.32 o 
  -2  -1  12        0.06        1.00      5.83 o 
  -1  -1  12       30.59       25.62      6.94 o 
   0  -1  12       14.52        8.38      6.89 o 
   1  -1  12       25.87       17.98      6.11 o 
   2  -1  12       53.13       49.12      7.10 o 
   3  -1  12       26.28       22.17      6.60 o 
  -2   0  12        1.48        2.60      8.00 o 
  -1   0  12       31.84       17.24      6.27 o 
   0   0  12       85.46       76.56      7.05 o 
   1   0  12       33.13       36.87      6.06 o 
   2   0  12        3.92        2.25     24.68 o 
   3   0  12        2.72        1.79      5.18 o 
   4   0  12        8.33       12.18      4.87 o 
  -3   1  12       15.31       15.93      5.45 o 
  -2   1  12       23.59       25.18      5.02 o 
  -1   1  12       19.82       20.39      4.61 o 
   0   1  12       37.04       33.27      4.52 o 
   1   1  12       31.37       29.08      4.28 o 
   2   1  12       61.16       57.37      4.92 o 
   3   1  12       32.88       31.42      4.99 o 
   4   1  12       11.14       10.33      4.95 o 
  -3   2  12        2.67        1.24      7.07 o 
  -2   2  12       90.58       96.80      5.84 o 
  -1   2  12      171.17      174.98      8.42 o 
   0   2  12        0.77        1.12      2.18 o 
   1   2  12        7.71        4.50      4.22 o 
   2   2  12        0.43        1.15      2.33 o 
   3   2  12      162.53      167.50      6.43 o 
   4   2  12        0.03        1.03      2.91 o 
   5   2  12        6.83        4.73      3.88 o 
  -3   3  12      109.34      108.25      5.22 o 
  -2   3  12       15.92       12.76      4.59 o 
  -1   3  12       58.19       56.44      4.58 o 
   0   3  12       65.24       61.85      5.54 o 
   1   3  12        0.91        1.76      2.94 o 
   2   3  12        5.50        5.38      4.91 o 
   3   3  12       31.63       19.63      4.90 o 
   4   3  12        5.67        2.85      7.21 o 
   5   3  12        1.10        1.44     13.08 o 
  -3   4  12      116.34      103.27      5.03 o 
  -2   4  12        0.65        3.83      4.52 o 
  -1   4  12       88.91      101.84      5.14 o 
   0   4  12      120.35      131.04      6.37 o 
   1   4  12       19.96       17.65      5.07 o 
   2   4  12        7.24        8.89      4.58 o 
   3   4  12        0.72       -0.11      4.79 o 
   4   4  12       13.79       15.21      4.70 o 
   5   4  12        6.03        9.62      4.78 o 
  -3   5  12       53.33       46.12      6.92 o 
  -2   5  12      153.79      149.97      8.00 o 
  -1   5  12       52.21       65.17      4.95 o 
   0   5  12        1.10        0.07      0.68 o 
   1   5  12       17.81       14.78      4.79 o 
   2   5  12       70.75       65.72      6.84 o 
   3   5  12        0.02       -2.02      4.60 o 
   4   5  12       11.03       14.45      4.72 o 
   5   5  12        2.64        5.89      4.89 o 
  -2   6  12        0.22        2.79      6.06 o 
  -1   6  12        0.15        2.32      3.51 o 
   0   6  12      258.18      304.69      7.87 o 
   1   6  12       28.44       34.59      8.22 o 
   2   6  12        2.39        3.01      5.73 o 
   3   6  12       26.08       15.94      7.48 o 
   4   6  12        3.34        3.66      3.60 o 
  -1   7  12        7.72        7.45      4.28 o 
   0   7  12      133.69      139.53      4.91 o 
   1   7  12        0.08        2.24      3.26 o 
   2   7  12      272.09      294.15     11.85 o 
   3   7  12        1.31        2.82      5.06 o 
   0   2  13       49.60       47.45      5.08 o 
   1   2  13       82.99       84.50      5.04 o 
   0   3  13       12.95       12.84      5.33 o 
   1   3  13        1.37        1.44      4.96 o 
   2   3  13        4.70        9.52      4.72 o 
   0   4  13       75.14       70.36      5.59 o 
   1   4  13       11.82       12.20      4.93 o 
   2   4  13        2.74        5.13      5.05 o 
                                                 
